# Supplementary material for: Rhodapentalenes: Pincer Complexes with Internal Aromaticity
Source: iScience. 2019 Aug 22;19:1214–24. doi: 10.1016/j.isci.2019.08.027 (PMC6831826; doi:10.1016/j.isci.2019.08.027)
Supplement: Data S1. CIFs, Related to Figures 1, 2 and Scheme 4 [file mmc2.zip]

Archive with 1 entries (1 files):
- Data S1. CIFs_spl_ Related to Figures 1_spl_ 2 and Scheme 4_201909001702140828.cif
