# Supplementary material for: Rhodapentalenes: Pincer Complexes with Internal Aromaticity
Source: iScience. 2019 Aug 22;19:1214–24. doi: 10.1016/j.isci.2019.08.027 (PMC6831826; doi:10.1016/j.isci.2019.08.027)
Supplement: Data S1. CIFs, Related to Figures 1, 2 and Scheme 4 [file mmc2.zip › Data S1. CIFs_spl_ Related to Figures 1_spl_ 2 and Scheme 4_201909001702140828.cif]

data_2a
_audit_creation_date               2019-01-15
_audit_creation_method
;
Olex2 1.2
(compiled 2018.05.29 svn.r3508 for OlexSys, GUI svn.r5506)
;
_shelx_SHELXL_version_number       '2016/6'
_audit_contact_author_address      ?
_audit_contact_author_email        ?
_audit_contact_author_name         ''
_audit_contact_author_phone        ?
_publ_contact_author_id_orcid      ?
_publ_section_references
;
Dolomanov, O.V., Bourhis, L.J., Gildea, R.J, Howard, J.A.K. & Puschmann, H.
 (2009), J. Appl. Cryst. 42, 339-341.

Sheldrick, G.M. (2015). Acta Cryst. A71, 3-8.

Sheldrick, G.M. (2015). Acta Cryst. C71, 3-8.
;
_chemical_name_common              ?
_chemical_name_systematic          ?
_chemical_formula_moiety           'C68 H58 Cl O4 P3 Rh, 1.5(C2 H4 Cl2), B F4'
_chemical_formula_sum              'C71 H64 B Cl4 F4 O4 P3 Rh'
_chemical_formula_weight           1405.65
_chemical_melting_point            ?
loop_
  _atom_type_symbol
  _atom_type_description
  _atom_type_scat_dispersion_real
  _atom_type_scat_dispersion_imag
  _atom_type_scat_source
 'C' 'C' 0.0181 0.0091 'International Tables Vol C Tables 4.2.6.8 and 6.1.1.4'
 'H' 'H' 0.0000 0.0000 'International Tables Vol C Tables 4.2.6.8 and 6.1.1.4'
 'B' 'B' 0.0090 0.0039 'International Tables Vol C Tables 4.2.6.8 and 6.1.1.4'
 'Cl' 'Cl' 0.3639 0.7018 'International Tables Vol C Tables 4.2.6.8 and 6.1.1.4'
 'F' 'F' 0.0727 0.0534 'International Tables Vol C Tables 4.2.6.8 and 6.1.1.4'
 'O' 'O' 0.0492 0.0322 'International Tables Vol C Tables 4.2.6.8 and 6.1.1.4'
 'P' 'P' 0.2955 0.4335 'International Tables Vol C Tables 4.2.6.8 and 6.1.1.4'
 'Rh' 'Rh' 0.0927 3.6045 'International Tables Vol C Tables 4.2.6.8 and 6.1.1.4'

_shelx_space_group_comment
;
The symmetry employed for this shelxl refinement is uniquely defined
by the following loop, which should always be used as a source of
symmetry information in preference to the above space-group names.
They are only intended as comments.
;
_space_group_crystal_system        'monoclinic'
_space_group_IT_number             14
_space_group_name_H-M_alt          'P 1 21/n 1'
_space_group_name_Hall             '-P 2yn'
loop_
  _space_group_symop_operation_xyz
 'x, y, z'
 '-x+1/2, y+1/2, -z+1/2'
 '-x, -y, -z'
 'x-1/2, -y-1/2, z-1/2'

_cell_length_a                     12.27280(13)
_cell_length_b                     20.6749(3)
_cell_length_c                     25.2565(3)
_cell_angle_alpha                  90
_cell_angle_beta                   98.6364(11)
_cell_angle_gamma                  90
_cell_volume                       6335.89(13)
_cell_formula_units_Z              4
_cell_measurement_reflns_used      11385
_cell_measurement_temperature      153.00(14)
_cell_measurement_theta_max        62.1600
_cell_measurement_theta_min        3.8060
_shelx_estimated_absorpt_T_max     0.637
_shelx_estimated_absorpt_T_min     0.437
_exptl_absorpt_coefficient_mu      4.961
_exptl_absorpt_correction_T_max    1.00000
_exptl_absorpt_correction_T_min    0.84333
_exptl_absorpt_correction_type     multi-scan
_exptl_absorpt_process_details
;
CrysAlisPro, Agilent Technologies,
Version 1.171.36.24 (release 03-12-2012 CrysAlis171 .NET)
(compiled Dec  3 2012,18:21:49)
Empirical absorption correction using spherical harmonics,
 implemented in SCALE3 ABSPACK scaling algorithm.
;
_exptl_absorpt_special_details     ?
_exptl_crystal_colour              red
_exptl_crystal_colour_primary      red
_exptl_crystal_density_diffrn      1.474
_exptl_crystal_density_meas        ?
_exptl_crystal_density_method      ?
_exptl_crystal_description         block
_exptl_crystal_F_000               2884
_exptl_crystal_size_max            0.2
_exptl_crystal_size_mid            0.2
_exptl_crystal_size_min            0.1
_exptl_transmission_factor_max     ?
_exptl_transmission_factor_min     ?
_diffrn_reflns_av_R_equivalents    0.0539
_diffrn_reflns_av_unetI/netI       0.0505
_diffrn_reflns_Laue_measured_fraction_full  0.993
_diffrn_reflns_Laue_measured_fraction_max  0.993
_diffrn_reflns_limit_h_max         8
_diffrn_reflns_limit_h_min         -14
_diffrn_reflns_limit_k_max         22
_diffrn_reflns_limit_k_min         -23
_diffrn_reflns_limit_l_max         28
_diffrn_reflns_limit_l_min         -28
_diffrn_reflns_number              35912
_diffrn_reflns_point_group_measured_fraction_full  0.993
_diffrn_reflns_point_group_measured_fraction_max  0.993
_diffrn_reflns_theta_full          62.296
_diffrn_reflns_theta_max           62.296
_diffrn_reflns_theta_min           3.804
_diffrn_ambient_temperature        153.00(14)
_diffrn_detector_area_resol_mean   16.1903
_diffrn_measured_fraction_theta_full  0.993
_diffrn_measured_fraction_theta_max  0.993
_diffrn_measurement_details
;
#__ type_ start__ end____ width___ exp.time_
  1 omega -111.00  -76.00   1.0000   10.0000
omega____ theta____ kappa____ phi______ frames
    -      -32.3066 -178.0000  -90.0000 35

#__ type_ start__ end____ width___ exp.time_
  2 omega   11.00  100.00   1.0000   10.0000
omega____ theta____ kappa____ phi______ frames
    -       32.3066   57.0000    0.0000 89

#__ type_ start__ end____ width___ exp.time_
  3 omega   18.00   95.00   1.0000   10.0000
omega____ theta____ kappa____ phi______ frames
    -       32.3066   57.0000  -90.0000 77

#__ type_ start__ end____ width___ exp.time_
  4 omega   46.00   99.00   1.0000   10.0000
omega____ theta____ kappa____ phi______ frames
    -       32.3066  178.0000 -150.0000 53

#__ type_ start__ end____ width___ exp.time_
  5 omega  -37.00   -6.00   1.0000   10.0000
omega____ theta____ kappa____ phi______ frames
    -       32.3066  -57.0000 -150.0000 31

#__ type_ start__ end____ width___ exp.time_
  6 omega   31.00   57.00   1.0000   25.0000
omega____ theta____ kappa____ phi______ frames
    -       94.5000  -25.0000   60.0000 26

#__ type_ start__ end____ width___ exp.time_
  7 omega  127.00  164.00   1.0000   25.0000
omega____ theta____ kappa____ phi______ frames
    -       94.5000  112.0000 -150.0000 37

#__ type_ start__ end____ width___ exp.time_
  8 omega   23.00   71.00   1.0000   25.0000
omega____ theta____ kappa____ phi______ frames
    -       94.5000  -25.0000    0.0000 48

#__ type_ start__ end____ width___ exp.time_
  9 omega   75.00  122.00   1.0000   25.0000
omega____ theta____ kappa____ phi______ frames
    -       94.5000  -92.0000  -30.0000 47

#__ type_ start__ end____ width___ exp.time_
 10 omega   83.00  109.00   1.0000   25.0000
omega____ theta____ kappa____ phi______ frames
    -       94.5000  -12.0000  -90.0000 26

#__ type_ start__ end____ width___ exp.time_
 11 omega   44.00   81.00   1.0000   25.0000
omega____ theta____ kappa____ phi______ frames
    -       94.5000 -112.0000  -30.0000 37

#__ type_ start__ end____ width___ exp.time_
 12 omega   22.00   60.00   1.0000   25.0000
omega____ theta____ kappa____ phi______ frames
    -       94.5000  -38.0000  -30.0000 38

#__ type_ start__ end____ width___ exp.time_
 13 omega  108.00  134.00   1.0000   25.0000
omega____ theta____ kappa____ phi______ frames
    -       94.5000   50.0000  -90.0000 26

#__ type_ start__ end____ width___ exp.time_
 14 omega   41.00   68.00   1.0000   25.0000
omega____ theta____ kappa____ phi______ frames
    -       94.5000  -50.0000   30.0000 27

#__ type_ start__ end____ width___ exp.time_
 15 omega   20.00   68.00   1.0000   25.0000
omega____ theta____ kappa____ phi______ frames
    -       94.5000  -25.0000  -90.0000 48

#__ type_ start__ end____ width___ exp.time_
 16 omega   30.00   56.00   1.0000   25.0000
omega____ theta____ kappa____ phi______ frames
    -       94.5000  -12.0000  -90.0000 26

#__ type_ start__ end____ width___ exp.time_
 17 omega   85.00  121.00   1.0000   25.0000
omega____ theta____ kappa____ phi______ frames
    -       94.5000   38.0000  120.0000 36

#__ type_ start__ end____ width___ exp.time_
 18 omega   28.00   81.00   1.0000   25.0000
omega____ theta____ kappa____ phi______ frames
    -       94.5000  -50.0000  120.0000 53

#__ type_ start__ end____ width___ exp.time_
 19 omega   27.00   82.00   1.0000   25.0000
omega____ theta____ kappa____ phi______ frames
    -       94.5000  -50.0000  150.0000 55

#__ type_ start__ end____ width___ exp.time_
 20 omega  127.00  167.00   1.0000   25.0000
omega____ theta____ kappa____ phi______ frames
    -       94.5000  -12.0000  -90.0000 40

#__ type_ start__ end____ width___ exp.time_
 21 omega   60.00   85.00   1.0000   25.0000
omega____ theta____ kappa____ phi______ frames
    -       94.5000 -100.0000  120.0000 25

#__ type_ start__ end____ width___ exp.time_
 22 omega   79.00  105.00   1.0000   25.0000
omega____ theta____ kappa____ phi______ frames
    -       94.5000  112.0000 -150.0000 26

#__ type_ start__ end____ width___ exp.time_
 23 omega   22.00   64.00   1.0000   25.0000
omega____ theta____ kappa____ phi______ frames
    -       94.5000  -38.0000 -120.0000 42

#__ type_ start__ end____ width___ exp.time_
 24 omega   41.00   83.00   1.0000   25.0000
omega____ theta____ kappa____ phi______ frames
    -       94.5000  -50.0000  -60.0000 42

#__ type_ start__ end____ width___ exp.time_
 25 omega   38.00   68.00   1.0000   25.0000
omega____ theta____ kappa____ phi______ frames
    -       94.5000  -38.0000  -90.0000 30

#__ type_ start__ end____ width___ exp.time_
 26 omega   20.00   72.00   1.0000   25.0000
omega____ theta____ kappa____ phi______ frames
    -       94.5000  -25.0000   90.0000 52

#__ type_ start__ end____ width___ exp.time_
 27 omega   25.00   74.00   1.0000   25.0000
omega____ theta____ kappa____ phi______ frames
    -       94.5000 -112.0000   60.0000 49

#__ type_ start__ end____ width___ exp.time_
 28 omega   59.00   89.00   1.0000   25.0000
omega____ theta____ kappa____ phi______ frames
    -       94.5000 -112.0000    0.0000 30

#__ type_ start__ end____ width___ exp.time_
 29 omega   89.00  115.00   1.0000   25.0000
omega____ theta____ kappa____ phi______ frames
    -       94.5000  112.0000  -60.0000 26

#__ type_ start__ end____ width___ exp.time_
 30 omega   87.00  115.00   1.0000   25.0000
omega____ theta____ kappa____ phi______ frames
    -       94.5000  178.0000  150.0000 28

#__ type_ start__ end____ width___ exp.time_
 31 omega   31.00   69.00   1.0000   25.0000
omega____ theta____ kappa____ phi______ frames
    -       94.5000  -25.0000 -180.0000 38

#__ type_ start__ end____ width___ exp.time_
 32 omega   22.00   47.00   1.0000   25.0000
omega____ theta____ kappa____ phi______ frames
    -       94.5000  -38.0000    0.0000 25

#__ type_ start__ end____ width___ exp.time_
 33 omega   30.00   55.00   1.0000   25.0000
omega____ theta____ kappa____ phi______ frames
    -       94.5000  -50.0000   90.0000 25

#__ type_ start__ end____ width___ exp.time_
 34 omega   62.00   87.00   1.0000   25.0000
omega____ theta____ kappa____ phi______ frames
    -       94.5000  -64.0000  -90.0000 25

#__ type_ start__ end____ width___ exp.time_
 35 omega   40.00   65.00   1.0000   25.0000
omega____ theta____ kappa____ phi______ frames
    -       94.5000  -38.0000  150.0000 25

#__ type_ start__ end____ width___ exp.time_
 36 omega   46.00   92.00   1.0000   25.0000
omega____ theta____ kappa____ phi______ frames
    -       94.5000  -64.0000  -60.0000 46
;
_diffrn_measurement_device_type    'Xcalibur, Sapphire3, Gemini ultra'
_diffrn_measurement_method         '\w scans'
_diffrn_orient_matrix_UB_11        -0.0379654000
_diffrn_orient_matrix_UB_12        0.0702182000
_diffrn_orient_matrix_UB_13        0.0064611000
_diffrn_orient_matrix_UB_21        -0.0189278000
_diffrn_orient_matrix_UB_22        0.0082319000
_diffrn_orient_matrix_UB_23        -0.0613290000
_diffrn_orient_matrix_UB_31        -0.1196103000
_diffrn_orient_matrix_UB_32        -0.0235803000
_diffrn_orient_matrix_UB_33        -0.0021338000
_diffrn_radiation_monochromator    mirror
_diffrn_radiation_type             CuK\a
_diffrn_radiation_wavelength       1.54184
_diffrn_source                     'Enhance Ultra (Cu) X-ray Source'
_reflns_Friedel_coverage           0.000
_reflns_Friedel_fraction_full      .
_reflns_Friedel_fraction_max       .
_reflns_number_gt                  8920
_reflns_number_total               9985
_reflns_odcompleteness_completeness  88.30
_reflns_odcompleteness_iscentric   1
_reflns_odcompleteness_theta       66.97
_reflns_special_details
;
 Reflections were merged by SHELXL according to the crystal
 class for the calculation of statistics and refinement.
 
 _reflns_Friedel_fraction is defined as the number of unique
 Friedel pairs measured divided by the number that would be
 possible theoretically, ignoring centric projections and
 systematic absences.
;
_reflns_threshold_expression       'I > 2\s(I)'
_computing_cell_refinement
;
CrysAlisPro, Agilent Technologies,
Version 1.171.36.24 (release 03-12-2012 CrysAlis171 .NET)
(compiled Dec  3 2012,18:21:49)
;
_computing_data_collection
;
CrysAlisPro, Agilent Technologies,
Version 1.171.36.24 (release 03-12-2012 CrysAlis171 .NET)
(compiled Dec  3 2012,18:21:49)
;
_computing_data_reduction
;
CrysAlisPro, Agilent Technologies,
Version 1.171.36.24 (release 03-12-2012 CrysAlis171 .NET)
(compiled Dec  3 2012,18:21:49)
;
_computing_molecular_graphics      'Olex2 (Dolomanov et al., 2009)'
_computing_publication_material    'Olex2 (Dolomanov et al., 2009)'
_computing_structure_refinement    'ShelXL (Sheldrick, 2015)'
_computing_structure_solution      'ShelXT (Sheldrick, 2015)'
_refine_diff_density_max           1.448
_refine_diff_density_min           -1.041
_refine_diff_density_rms           0.077
_refine_ls_extinction_coef         .
_refine_ls_extinction_method       none
_refine_ls_goodness_of_fit_ref     1.046
_refine_ls_hydrogen_treatment      constr
_refine_ls_matrix_type             full
_refine_ls_number_parameters       822
_refine_ls_number_reflns           9985
_refine_ls_number_restraints       1
_refine_ls_R_factor_all            0.0482
_refine_ls_R_factor_gt             0.0433
_refine_ls_restrained_S_all        1.048
_refine_ls_shift/su_max            0.003
_refine_ls_shift/su_mean           0.000
_refine_ls_structure_factor_coef   Fsqd
_refine_ls_weighting_details      
 'w=1/[\s^2^(Fo^2^)+(0.0596P)^2^+6.1880P] where P=(Fo^2^+2Fc^2^)/3'
_refine_ls_weighting_scheme        calc
_refine_ls_wR_factor_gt            0.1120
_refine_ls_wR_factor_ref           0.1172
_refine_special_details            ?
_olex2_refinement_description
;
1. Fixed Uiso
 At 1.2 times of:
  All C(H) groups, All C(H,H) groups
 At 1.5 times of:
  All C(H,H,H) groups
2. Restrained distances
 C71-C71_$1
 1.54 with sigma of 0.02
3. Others
 Fixed Sof: F1B(0.6) F3B(0.6) F4B(0.6) F1A(0.4) F3A(0.4) F4A(0.4)
4.a Secondary CH2 refined with riding coordinates:
 C8(H8A,H8B), C10(H10A,H10B), C70(H70A,H70B), C69(H69A,H69B), C71(H71A,H71B)
4.b Aromatic/amide H refined with riding coordinates:
 C1(H1), C58(H58), C3(H3), C34(H34), C49(H49), C38(H38), C62(H62), C40(H40),
 C35(H35), C54(H54), C32(H32), C53(H53), C41(H41), C52(H52), C7(H7), C16(H16),
 C18(H18), C37(H37), C50(H50), C26(H26), C22(H22), C46(H46), C47(H47), C17(H17),
  C55(H55), C61(H61), C29(H29), C68(H68), C42(H42), C59(H59), C28(H28),
 C48(H48), C19(H19), C64(H64), C56(H56), C20(H20), C36(H36), C43(H43), C44(H44),
  C23(H23), C31(H31), C30(H30), C67(H67), C66(H66), C65(H65), C60(H60),
 C25(H25), C24(H24)
4.c Idealised Me refined as rotating group:
 C12(H12A,H12B,H12C), C14(H14A,H14B,H14C)
;
_atom_sites_solution_hydrogens     geom
_atom_sites_solution_primary       dual
_atom_sites_solution_secondary     difmap
loop_
  _atom_site_label
  _atom_site_type_symbol
  _atom_site_fract_x
  _atom_site_fract_y
  _atom_site_fract_z
  _atom_site_U_iso_or_equiv
  _atom_site_adp_type
  _atom_site_occupancy
  _atom_site_site_symmetry_order
  _atom_site_calc_flag
  _atom_site_refinement_flags_posn
  _atom_site_refinement_flags_adp
  _atom_site_refinement_flags_occupancy
  _atom_site_disorder_assembly
  _atom_site_disorder_group
 Rh1 Rh 0.46490(2) 0.55037(2) 0.64738(2) 0.02066(9) Uani 1 1 d . . . . .
 P1 P 0.65115(6) 0.57975(4) 0.65753(3) 0.02252(18) Uani 1 1 d . . . . .
 P2 P 0.27773(6) 0.52286(4) 0.63184(3) 0.02339(18) Uani 1 1 d . . . . .
 Cl1 Cl 0.45446(6) 0.58080(4) 0.55184(3) 0.02944(18) Uani 1 1 d . . . . .
 P3 P 0.57253(7) 0.33888(4) 0.69256(3) 0.02609(19) Uani 1 1 d . . . . .
 Cl2 Cl 0.44851(11) 0.66767(6) 1.00741(5) 0.0649(3) Uani 1 1 d . . . . .
 Cl3 Cl 0.40282(15) 0.57872(10) 1.11257(7) 0.1072(7) Uani 1 1 d . . . . .
 C1 C 0.5094(2) 0.45611(16) 0.63779(14) 0.0267(7) Uani 1 1 d . . . . .
 H1 H 0.516386 0.438297 0.604646 0.032 Uiso 1 1 calc R . . . .
 C51 C 0.2534(3) 0.44302(16) 0.60089(14) 0.0272(7) Uani 1 1 d . . . . .
 C15 C 0.7149(3) 0.33793(16) 0.72323(14) 0.0288(7) Uani 1 1 d . . . . .
 C63 C 0.2084(2) 0.52259(17) 0.69138(13) 0.0283(7) Uani 1 1 d . . . . .
 C57 C 0.1882(3) 0.57647(16) 0.58686(13) 0.0268(7) Uani 1 1 d . . . . .
 C45 C 0.6809(3) 0.65578(16) 0.62594(12) 0.0257(7) Uani 1 1 d . . . . .
 C58 C 0.0844(3) 0.55427(17) 0.56410(14) 0.0309(8) Uani 1 1 d . . . . .
 H58 H 0.064709 0.511503 0.569002 0.037 Uiso 1 1 calc R . . . .
 C2 C 0.5281(2) 0.42163(15) 0.68470(13) 0.0253(7) Uani 1 1 d . . . . .
 O3 O 0.2601(3) 0.66454(18) 0.86635(17) 0.0728(10) Uani 1 1 d . . . . .
 C3 C 0.5128(3) 0.45669(16) 0.73161(13) 0.0276(7) Uani 1 1 d . . . . .
 H3 H 0.523182 0.438207 0.765561 0.033 Uiso 1 1 calc R . . . .
 C6 C 0.4243(3) 0.62596(17) 0.73969(14) 0.0303(7) Uani 1 1 d . . . . .
 C33 C 0.7415(2) 0.52185(15) 0.63040(13) 0.0252(7) Uani 1 1 d . . . . .
 C34 C 0.7077(3) 0.49537(17) 0.57983(14) 0.0299(7) Uani 1 1 d . . . . .
 H34 H 0.640140 0.507146 0.560428 0.036 Uiso 1 1 calc R . . . .
 C49 C 0.6262(3) 0.76240(18) 0.59407(15) 0.0375(8) Uani 1 1 d . . . . .
 H49 H 0.572875 0.794641 0.588323 0.045 Uiso 1 1 calc R . . . .
 C39 C 0.7155(2) 0.58971(17) 0.72712(13) 0.0272(7) Uani 1 1 d . . . . .
 C38 C 0.8451(3) 0.50559(18) 0.65764(15) 0.0341(8) Uani 1 1 d . . . . .
 H38 H 0.870447 0.524602 0.690561 0.041 Uiso 1 1 calc R . . . .
 C62 C 0.2185(3) 0.63961(17) 0.57832(14) 0.0297(7) Uani 1 1 d . . . . .
 H62 H 0.288167 0.654461 0.592735 0.036 Uiso 1 1 calc R . . . .
 C40 C 0.7434(3) 0.53492(18) 0.75879(14) 0.0307(7) Uani 1 1 d . . . . .
 H40 H 0.729506 0.493959 0.744093 0.037 Uiso 1 1 calc R . . . .
 C27 C 0.4884(3) 0.30233(16) 0.73688(13) 0.0285(7) Uani 1 1 d . . . . .
 C35 C 0.7744(3) 0.45168(17) 0.55849(15) 0.0349(8) Uani 1 1 d . . . . .
 H35 H 0.751503 0.434171 0.524733 0.042 Uiso 1 1 calc R . . . .
 C54 C 0.2365(3) 0.32129(18) 0.55293(15) 0.0389(9) Uani 1 1 d . . . . .
 H54 H 0.232607 0.280301 0.537590 0.047 Uiso 1 1 calc R . . . .
 C32 C 0.5291(3) 0.26349(18) 0.77983(15) 0.0372(8) Uani 1 1 d . . . . .
 H32 H 0.603602 0.253077 0.786328 0.045 Uiso 1 1 calc R . . . .
 C4 C 0.4818(2) 0.51946(16) 0.72267(12) 0.0233(6) Uani 1 1 d . . . . .
 C21 C 0.5538(3) 0.29650(17) 0.62972(14) 0.0313(7) Uani 1 1 d . . . . .
 C53 C 0.1816(3) 0.33406(18) 0.59547(16) 0.0386(9) Uani 1 1 d . . . . .
 H53 H 0.139274 0.301969 0.608250 0.046 Uiso 1 1 calc R . . . .
 C41 C 0.7913(3) 0.54098(19) 0.81151(15) 0.0369(8) Uani 1 1 d . . . . .
 H41 H 0.810742 0.504219 0.831975 0.044 Uiso 1 1 calc R . . . .
 C52 C 0.1893(3) 0.39478(17) 0.61941(15) 0.0328(8) Uani 1 1 d . . . . .
 H52 H 0.151472 0.403253 0.647915 0.039 Uiso 1 1 calc R . . . .
 C7 C 0.4210(2) 0.63289(16) 0.68438(14) 0.0288(7) Uani 1 1 d . . . . .
 H7 H 0.400848 0.671130 0.666111 0.035 Uiso 1 1 calc R . . . .
 C16 C 0.7415(3) 0.36002(18) 0.77544(15) 0.0367(8) Uani 1 1 d . . . . .
 H16 H 0.685742 0.372078 0.794645 0.044 Uiso 1 1 calc R . . . .
 O1 O 0.5265(3) 0.72521(17) 0.87269(14) 0.0631(9) Uani 1 1 d . . . . .
 C5 C 0.4597(3) 0.56603(17) 0.76016(13) 0.0275(7) Uani 1 1 d . . . . .
 C18 C 0.9332(3) 0.3465(2) 0.77059(19) 0.0481(10) Uani 1 1 d . . . . .
 H18 H 1.006530 0.349159 0.786452 0.058 Uiso 1 1 calc R . . . .
 C37 C 0.9105(3) 0.46117(19) 0.63587(16) 0.0387(9) Uani 1 1 d . . . . .
 H37 H 0.978976 0.449909 0.654615 0.046 Uiso 1 1 calc R . . . .
 C50 C 0.6022(3) 0.70402(18) 0.61667(15) 0.0349(8) Uani 1 1 d . . . . .
 H50 H 0.532426 0.697174 0.625715 0.042 Uiso 1 1 calc R . . . .
 C8 C 0.4642(4) 0.56179(19) 0.81898(15) 0.0428(9) Uani 1 1 d . . . . .
 H8A H 0.538168 0.551514 0.836218 0.051 Uiso 1 1 calc R . . . .
 H8B H 0.414001 0.528867 0.828265 0.051 Uiso 1 1 calc R . . . .
 C26 C 0.4875(3) 0.24144(19) 0.62382(16) 0.0388(8) Uani 1 1 d . . . . .
 H26 H 0.450860 0.227912 0.651531 0.047 Uiso 1 1 calc R . . . .
 C22 C 0.6057(3) 0.31800(19) 0.58782(16) 0.0424(9) Uani 1 1 d . . . . .
 H22 H 0.648432 0.355321 0.591441 0.051 Uiso 1 1 calc R . . . .
 C46 C 0.7849(3) 0.66661(18) 0.61153(14) 0.0329(8) Uani 1 1 d . . . . .
 H46 H 0.838843 0.634727 0.617420 0.040 Uiso 1 1 calc R . . . .
 C47 C 0.8076(3) 0.7248(2) 0.58850(15) 0.0398(9) Uani 1 1 d . . . . .
 H47 H 0.876562 0.731707 0.578541 0.048 Uiso 1 1 calc R . . . .
 C17 C 0.8510(3) 0.3642(2) 0.79919(17) 0.0448(10) Uani 1 1 d . . . . .
 H17 H 0.868650 0.378875 0.834236 0.054 Uiso 1 1 calc R . . . .
 O2 O 0.5887(2) 0.62868(16) 0.90217(12) 0.0526(7) Uani 1 1 d . . . . .
 C55 C 0.2973(3) 0.36939(19) 0.53296(15) 0.0382(8) Uani 1 1 d . . . . .
 H55 H 0.332676 0.361008 0.503587 0.046 Uiso 1 1 calc R . . . .
 C61 C 0.1440(3) 0.68079(18) 0.54804(14) 0.0348(8) Uani 1 1 d . . . . .
 H61 H 0.163818 0.723351 0.542338 0.042 Uiso 1 1 calc R . . . .
 C29 C 0.3074(3) 0.29417(19) 0.76152(17) 0.0427(9) Uani 1 1 d . . . . .
 H29 H 0.232946 0.304953 0.755543 0.051 Uiso 1 1 calc R . . . .
 C68 C 0.2321(3) 0.4750(2) 0.73060(15) 0.0377(8) Uani 1 1 d . . . . .
 H68 H 0.282893 0.442822 0.726275 0.045 Uiso 1 1 calc R . . . .
 C42 C 0.8103(3) 0.6014(2) 0.83394(15) 0.0448(9) Uani 1 1 d . . . . .
 H42 H 0.844241 0.605668 0.869253 0.054 Uiso 1 1 calc R . . . .
 C59 C 0.0110(3) 0.5955(2) 0.53435(15) 0.0379(8) Uani 1 1 d . . . . .
 H59 H -0.058588 0.580688 0.519664 0.045 Uiso 1 1 calc R . . . .
 C28 C 0.3761(3) 0.31636(18) 0.72711(16) 0.0372(8) Uani 1 1 d . . . . .
 H28 H 0.347558 0.340739 0.697292 0.045 Uiso 1 1 calc R . . . .
 C48 C 0.7287(3) 0.77253(18) 0.58020(15) 0.0379(9) Uani 1 1 d . . . . .
 H48 H 0.744898 0.811766 0.565152 0.045 Uiso 1 1 calc R . . . .
 C19 C 0.9077(3) 0.3251(2) 0.7188(2) 0.0508(11) Uani 1 1 d . . . . .
 H19 H 0.963858 0.313581 0.699696 0.061 Uiso 1 1 calc R . . . .
 C64 C 0.1359(3) 0.5714(2) 0.70001(15) 0.0378(8) Uani 1 1 d . . . . .
 H64 H 0.120171 0.604275 0.674848 0.045 Uiso 1 1 calc R . . . .
 C13 C 0.3324(3) 0.6259(2) 0.86810(17) 0.0451(10) Uani 1 1 d . . . . .
 C56 C 0.3058(3) 0.42988(17) 0.55657(14) 0.0308(7) Uani 1 1 d . . . . .
 H56 H 0.346577 0.462061 0.542888 0.037 Uiso 1 1 calc R . . . .
 C20 C 0.7986(3) 0.32041(19) 0.69481(17) 0.0409(9) Uani 1 1 d . . . . .
 H20 H 0.781727 0.305588 0.659772 0.049 Uiso 1 1 calc R . . . .
 C36 C 0.8751(3) 0.43383(18) 0.58707(16) 0.0364(8) Uani 1 1 d . . . . .
 H36 H 0.918506 0.403274 0.573082 0.044 Uiso 1 1 calc R . . . .
 C12 C 0.6770(4) 0.6626(3) 0.9363(2) 0.0691(14) Uani 1 1 d . . . . .
 H12A H 0.716843 0.689122 0.914590 0.104 Uiso 1 1 calc GR . . . .
 H12B H 0.726263 0.631633 0.955496 0.104 Uiso 1 1 calc GR . . . .
 H12C H 0.646054 0.689331 0.961349 0.104 Uiso 1 1 calc GR . . . .
 O4 O 0.3394(3) 0.57351(17) 0.89882(14) 0.0609(8) Uani 1 1 d . . . . .
 C43 C 0.7788(4) 0.6554(2) 0.80366(17) 0.0490(10) Uani 1 1 d . . . . .
 H43 H 0.789157 0.696150 0.819198 0.059 Uiso 1 1 calc R . . . .
 C11 C 0.5205(3) 0.6671(2) 0.87188(16) 0.0435(9) Uani 1 1 d . . . . .
 C44 C 0.7316(3) 0.65015(18) 0.75032(15) 0.0360(8) Uani 1 1 d . . . . .
 H44 H 0.711083 0.687110 0.730305 0.043 Uiso 1 1 calc R . . . .
 C9 C 0.4286(3) 0.63040(19) 0.83627(15) 0.0382(8) Uani 1 1 d . . . . .
 C10 C 0.3932(4) 0.6684(2) 0.78321(17) 0.0492(10) Uani 1 1 d . . . . .
 H10A H 0.314393 0.676356 0.777695 0.059 Uiso 1 1 calc R . . . .
 H10B H 0.431346 0.709529 0.784006 0.059 Uiso 1 1 calc R . . . .
 C23 C 0.5927(4) 0.2828(2) 0.54024(17) 0.0540(12) Uani 1 1 d . . . . .
 H23 H 0.626561 0.296854 0.511728 0.065 Uiso 1 1 calc R . . . .
 C31 C 0.4583(3) 0.2402(2) 0.81308(16) 0.0461(10) Uani 1 1 d . . . . .
 H31 H 0.485487 0.213342 0.841556 0.055 Uiso 1 1 calc R . . . .
 C30 C 0.3481(3) 0.2562(2) 0.80464(17) 0.0455(10) Uani 1 1 d . . . . .
 H30 H 0.301689 0.241425 0.827929 0.055 Uiso 1 1 calc R . . . .
 C67 C 0.1812(3) 0.4751(2) 0.77560(16) 0.0481(10) Uani 1 1 d . . . . .
 H67 H 0.196478 0.442395 0.800892 0.058 Uiso 1 1 calc R . . . .
 C66 C 0.1081(3) 0.5231(3) 0.78341(17) 0.0534(11) Uani 1 1 d . . . . .
 H66 H 0.073499 0.522889 0.813730 0.064 Uiso 1 1 calc R . . . .
 C65 C 0.0865(3) 0.5717(2) 0.74603(17) 0.0477(10) Uani 1 1 d . . . . .
 H65 H 0.038492 0.604938 0.751621 0.057 Uiso 1 1 calc R . . . .
 C60 C 0.0406(3) 0.65866(19) 0.52638(15) 0.0390(9) Uani 1 1 d . . . . .
 H60 H -0.009170 0.686446 0.506394 0.047 Uiso 1 1 calc R . . . .
 C25 C 0.4769(4) 0.2072(2) 0.57635(18) 0.0523(11) Uani 1 1 d . . . . .
 H25 H 0.433325 0.170187 0.572252 0.063 Uiso 1 1 calc R . . . .
 C70 C 0.5280(6) 0.5886(4) 1.0916(3) 0.105(3) Uani 1 1 d . . . . .
 H70A H 0.564383 0.625822 1.109707 0.126 Uiso 1 1 calc R . . . .
 H70B H 0.573127 0.550926 1.102316 0.126 Uiso 1 1 calc R . . . .
 C24 C 0.5298(4) 0.2273(2) 0.53534(18) 0.0581(12) Uani 1 1 d . . . . .
 H24 H 0.523329 0.203300 0.503881 0.070 Uiso 1 1 calc R . . . .
 C14 C 0.2509(5) 0.5644(3) 0.9303(3) 0.089(2) Uani 1 1 d . . . . .
 H14A H 0.181453 0.564297 0.906994 0.133 Uiso 1 1 calc GR . . . .
 H14B H 0.251983 0.598955 0.955726 0.133 Uiso 1 1 calc GR . . . .
 H14C H 0.260692 0.523849 0.948932 0.133 Uiso 1 1 calc GR . . . .
 C69 C 0.5223(6) 0.5978(3) 1.0318(3) 0.093(2) Uani 1 1 d . . . . .
 H69A H 0.487566 0.560202 1.013560 0.111 Uiso 1 1 calc R . . . .
 H69B H 0.596686 0.600662 1.023347 0.111 Uiso 1 1 calc R . . . .
 F1B F 0.0717(7) 0.3955(6) 0.8863(3) 0.101(3) Uani 0.6 1 d . . P A 2
 B1 B 0.1606(4) 0.3580(4) 0.9049(2) 0.0676(18) Uani 1 1 d . . . . .
 F2 F 0.1841(7) 0.3304(5) 0.9481(2) 0.228(4) Uani 1 1 d . . . . .
 F3B F 0.2434(7) 0.3809(7) 0.8837(5) 0.153(5) Uani 0.6 1 d . . P A 2
 F4B F 0.1354(7) 0.2952(5) 0.8784(6) 0.160(5) Uani 0.6 1 d . . P A 2
 Cl4 Cl 0.85235(16) 0.46898(14) 0.95079(7) 0.1257(9) Uani 1 1 d . . . . .
 C71 C 0.9824(7) 0.5052(7) 0.9726(3) 0.145(4) Uani 1 1 d D . . . .
 H71A H 1.036433 0.487438 0.952240 0.174 Uiso 1 1 calc R . . . .
 H71B H 0.977416 0.551383 0.965684 0.174 Uiso 1 1 calc R . . . .
 F1A F 0.0605(13) 0.3779(8) 0.9134(8) 0.129(7) Uani 0.4 1 d . . P A 1
 F3A F 0.2257(8) 0.4130(6) 0.9293(9) 0.150(6) Uani 0.4 1 d . . P A 1
 F4A F 0.1805(16) 0.3417(9) 0.8613(4) 0.130(6) Uani 0.4 1 d . . P A 1

loop_
  _atom_site_aniso_label
  _atom_site_aniso_U_11
  _atom_site_aniso_U_22
  _atom_site_aniso_U_33
  _atom_site_aniso_U_23
  _atom_site_aniso_U_13
  _atom_site_aniso_U_12
 Rh1 0.01610(14) 0.02181(15) 0.02328(14) 0.00041(9) 0.00037(9) -0.00058(8)
 P1 0.0167(4) 0.0244(4) 0.0257(4) -0.0006(3) 0.0011(3) -0.0015(3)
 P2 0.0169(4) 0.0250(4) 0.0275(4) 0.0012(3) 0.0008(3) -0.0012(3)
 Cl1 0.0250(4) 0.0333(4) 0.0287(4) 0.0049(3) 0.0000(3) -0.0016(3)
 P3 0.0236(4) 0.0255(4) 0.0281(4) 0.0033(3) 0.0004(3) 0.0007(3)
 Cl2 0.0877(8) 0.0574(7) 0.0551(6) 0.0053(5) 0.0285(6) 0.0198(6)
 Cl3 0.1056(12) 0.1275(14) 0.0997(11) 0.0639(11) 0.0521(10) 0.0642(11)
 C1 0.0169(15) 0.0327(18) 0.0295(17) 0.0004(14) 0.0000(13) -0.0032(12)
 C51 0.0182(15) 0.0258(17) 0.0342(18) 0.0008(14) -0.0069(13) -0.0001(12)
 C15 0.0263(16) 0.0224(16) 0.0363(18) 0.0057(14) 0.0003(14) 0.0020(13)
 C63 0.0189(15) 0.0351(19) 0.0308(17) -0.0012(15) 0.0033(13) -0.0073(13)
 C57 0.0197(15) 0.0312(18) 0.0289(16) 0.0006(14) 0.0020(13) 0.0047(13)
 C45 0.0254(16) 0.0264(17) 0.0240(15) -0.0011(13) -0.0005(13) -0.0062(13)
 C58 0.0230(17) 0.0350(19) 0.0341(18) -0.0020(15) 0.0022(14) -0.0001(14)
 C2 0.0197(15) 0.0249(17) 0.0309(17) 0.0028(13) 0.0024(13) -0.0003(12)
 O3 0.057(2) 0.069(2) 0.097(3) 0.001(2) 0.0263(19) 0.0232(18)
 C3 0.0227(16) 0.0333(18) 0.0260(16) 0.0052(14) 0.0014(13) -0.0023(13)
 C6 0.0229(16) 0.0306(18) 0.0361(18) -0.0009(15) -0.0002(14) 0.0015(13)
 C33 0.0178(15) 0.0244(16) 0.0338(17) 0.0011(14) 0.0056(13) -0.0008(12)
 C34 0.0231(16) 0.0358(19) 0.0306(17) 0.0030(15) 0.0028(13) -0.0005(14)
 C49 0.038(2) 0.0299(19) 0.042(2) 0.0026(16) -0.0019(16) 0.0009(15)
 C39 0.0172(14) 0.0336(18) 0.0300(17) -0.0022(14) 0.0009(13) -0.0028(13)
 C38 0.0225(16) 0.040(2) 0.0389(19) -0.0011(16) 0.0017(14) 0.0011(15)
 C62 0.0249(16) 0.0303(18) 0.0330(18) -0.0007(14) 0.0019(14) 0.0008(14)
 C40 0.0236(16) 0.0350(18) 0.0317(18) -0.0017(15) -0.0017(14) -0.0039(14)
 C27 0.0282(17) 0.0249(17) 0.0317(17) 0.0008(14) 0.0024(14) -0.0023(13)
 C35 0.0341(19) 0.038(2) 0.0340(19) -0.0039(15) 0.0090(16) -0.0035(15)
 C54 0.038(2) 0.0291(19) 0.045(2) -0.0098(16) -0.0105(17) 0.0013(16)
 C32 0.0339(18) 0.037(2) 0.040(2) 0.0107(16) 0.0013(15) -0.0026(15)
 C4 0.0165(14) 0.0285(17) 0.0238(15) 0.0012(13) -0.0001(12) -0.0017(12)
 C21 0.0326(17) 0.0299(18) 0.0293(17) 0.0012(14) -0.0022(14) 0.0077(14)
 C53 0.0298(18) 0.0283(19) 0.053(2) 0.0044(17) -0.0077(17) -0.0055(15)
 C41 0.0354(19) 0.041(2) 0.0330(19) 0.0064(16) -0.0009(15) -0.0005(16)
 C52 0.0190(15) 0.0342(19) 0.043(2) 0.0029(16) -0.0012(14) -0.0001(14)
 C7 0.0201(15) 0.0257(17) 0.0395(19) -0.0001(14) 0.0007(13) 0.0008(13)
 C16 0.0318(18) 0.037(2) 0.040(2) 0.0017(16) -0.0023(15) 0.0060(15)
 O1 0.067(2) 0.050(2) 0.069(2) -0.0089(16) 0.0017(17) -0.0073(16)
 C5 0.0210(15) 0.0355(18) 0.0249(16) 0.0036(14) 0.0000(13) -0.0007(14)
 C18 0.0275(19) 0.044(2) 0.069(3) 0.005(2) -0.0053(19) 0.0028(17)
 C37 0.0226(17) 0.044(2) 0.049(2) 0.0003(18) 0.0052(16) 0.0044(15)
 C50 0.0268(17) 0.0354(19) 0.042(2) 0.0033(16) 0.0036(15) -0.0040(15)
 C8 0.059(2) 0.039(2) 0.0291(19) 0.0026(16) 0.0044(17) 0.0151(19)
 C26 0.0370(19) 0.039(2) 0.038(2) -0.0067(16) -0.0030(16) 0.0000(16)
 C22 0.053(2) 0.034(2) 0.041(2) 0.0073(17) 0.0082(18) 0.0089(17)
 C46 0.0258(17) 0.037(2) 0.0357(18) 0.0032(15) 0.0030(14) -0.0022(14)
 C47 0.0346(19) 0.046(2) 0.039(2) 0.0049(17) 0.0064(16) -0.0107(17)
 C17 0.039(2) 0.040(2) 0.050(2) 0.0038(18) -0.0142(18) 0.0010(17)
 O2 0.0453(16) 0.0627(19) 0.0470(16) -0.0079(14) -0.0018(13) 0.0053(14)
 C55 0.0311(18) 0.043(2) 0.0369(19) -0.0069(17) -0.0056(15) 0.0014(16)
 C61 0.0356(19) 0.0303(18) 0.0371(19) 0.0010(15) 0.0008(15) 0.0054(15)
 C29 0.0306(19) 0.038(2) 0.060(3) 0.0021(19) 0.0094(17) -0.0048(16)
 C68 0.0263(17) 0.047(2) 0.039(2) 0.0046(17) 0.0021(15) -0.0054(16)
 C42 0.050(2) 0.051(2) 0.0296(18) -0.0034(18) -0.0065(17) -0.0028(19)
 C59 0.0219(17) 0.048(2) 0.041(2) -0.0040(17) -0.0025(15) 0.0051(15)
 C28 0.0315(19) 0.0325(19) 0.045(2) 0.0086(16) -0.0029(16) -0.0019(15)
 C48 0.048(2) 0.0289(19) 0.0340(19) 0.0042(15) -0.0037(16) -0.0112(16)
 C19 0.030(2) 0.051(2) 0.073(3) -0.004(2) 0.0114(19) 0.0049(18)
 C64 0.0335(19) 0.043(2) 0.037(2) -0.0050(17) 0.0041(15) -0.0032(16)
 C13 0.044(2) 0.047(2) 0.044(2) -0.0115(19) 0.0047(18) 0.0001(19)
 C56 0.0294(17) 0.0315(18) 0.0290(17) -0.0027(14) -0.0040(14) -0.0020(14)
 C20 0.033(2) 0.040(2) 0.049(2) -0.0012(18) 0.0054(17) 0.0016(16)
 C36 0.0310(18) 0.0349(19) 0.047(2) -0.0029(17) 0.0170(16) 0.0039(15)
 C12 0.050(3) 0.095(4) 0.059(3) -0.012(3) -0.001(2) -0.008(3)
 O4 0.0546(18) 0.066(2) 0.069(2) 0.0047(18) 0.0301(16) 0.0046(16)
 C43 0.068(3) 0.035(2) 0.040(2) -0.0110(17) -0.007(2) -0.0067(19)
 C11 0.041(2) 0.053(3) 0.038(2) -0.0014(19) 0.0116(17) 0.0067(19)
 C44 0.042(2) 0.0311(19) 0.0333(19) -0.0001(15) -0.0002(16) -0.0032(15)
 C9 0.042(2) 0.038(2) 0.0349(19) -0.0056(16) 0.0057(16) 0.0083(16)
 C10 0.059(3) 0.043(2) 0.043(2) -0.0004(18) -0.0011(19) 0.016(2)
 C23 0.068(3) 0.061(3) 0.034(2) 0.008(2) 0.011(2) 0.027(2)
 C31 0.050(2) 0.048(2) 0.040(2) 0.0170(18) 0.0039(18) -0.0093(19)
 C30 0.046(2) 0.046(2) 0.048(2) 0.0047(19) 0.0159(18) -0.0125(18)
 C67 0.039(2) 0.067(3) 0.038(2) 0.013(2) 0.0043(17) -0.013(2)
 C66 0.041(2) 0.085(3) 0.037(2) -0.003(2) 0.0137(18) -0.016(2)
 C65 0.038(2) 0.064(3) 0.044(2) -0.013(2) 0.0121(18) -0.0013(19)
 C60 0.0329(19) 0.041(2) 0.041(2) 0.0023(17) -0.0019(16) 0.0141(16)
 C25 0.051(2) 0.053(3) 0.048(2) -0.013(2) -0.008(2) -0.002(2)
 C70 0.078(4) 0.112(6) 0.123(6) 0.055(5) 0.012(4) 0.015(4)
 C24 0.069(3) 0.060(3) 0.039(2) -0.014(2) -0.009(2) 0.018(2)
 C14 0.073(4) 0.096(4) 0.111(5) 0.008(4) 0.054(4) -0.001(3)
 C69 0.105(5) 0.085(4) 0.096(5) 0.026(4) 0.043(4) 0.039(4)
 F1B 0.059(5) 0.137(9) 0.096(5) -0.025(5) -0.020(4) 0.008(5)
 B1 0.036(3) 0.113(5) 0.050(3) 0.032(3) -0.005(2) -0.018(3)
 F2 0.271(9) 0.315(11) 0.095(4) 0.098(6) 0.013(5) -0.015(8)
 F3B 0.087(5) 0.231(13) 0.143(9) 0.093(9) 0.026(6) -0.037(7)
 F4B 0.075(5) 0.128(8) 0.274(15) -0.047(8) 0.014(6) -0.004(5)
 Cl4 0.0940(12) 0.223(3) 0.0608(9) 0.0009(12) 0.0148(8) -0.0541(14)
 C71 0.099(6) 0.242(12) 0.095(5) 0.013(7) 0.015(5) -0.054(7)
 F1A 0.071(7) 0.078(8) 0.25(2) -0.033(12) 0.068(12) -0.010(6)
 F3A 0.063(6) 0.109(9) 0.28(2) -0.077(11) 0.011(9) -0.025(6)
 F4A 0.171(15) 0.184(15) 0.037(5) 0.014(6) 0.020(6) 0.083(12)

_geom_special_details
;
 All esds (except the esd in the dihedral angle between two l.s. planes)
 are estimated using the full covariance matrix.  The cell esds are taken
 into account individually in the estimation of esds in distances, angles
 and torsion angles; correlations between esds in cell parameters are only
 used when they are defined by crystal symmetry.  An approximate (isotropic)
 treatment of cell esds is used for estimating esds involving l.s. planes.
;
loop_
  _geom_bond_atom_site_label_1
  _geom_bond_atom_site_label_2
  _geom_bond_distance
  _geom_bond_site_symmetry_2
  _geom_bond_publ_flag
 Rh1 P1 2.3417(8) . ?
 Rh1 P2 2.3417(8) . ?
 Rh1 Cl1 2.4783(8) . ?
 Rh1 C1 2.048(3) . ?
 Rh1 C4 1.987(3) . ?
 Rh1 C7 2.056(3) . ?
 P1 C45 1.825(3) . ?
 P1 C33 1.833(3) . ?
 P1 C39 1.827(3) . ?
 P2 C51 1.832(3) . ?
 P2 C63 1.835(3) . ?
 P2 C57 1.830(3) . ?
 P3 C15 1.802(3) . ?
 P3 C2 1.798(3) . ?
 P3 C27 1.799(3) . ?
 P3 C21 1.797(4) . ?
 Cl2 C69 1.766(6) . ?
 Cl3 C70 1.711(7) . ?
 C1 C2 1.372(5) . ?
 C51 C52 1.394(5) . ?
 C51 C56 1.399(5) . ?
 C15 C16 1.387(5) . ?
 C15 C20 1.387(5) . ?
 C63 C68 1.395(5) . ?
 C63 C64 1.385(5) . ?
 C57 C58 1.394(5) . ?
 C57 C62 1.383(5) . ?
 C45 C50 1.384(5) . ?
 C45 C46 1.397(5) . ?
 C58 C59 1.379(5) . ?
 C2 C3 1.425(5) . ?
 O3 C13 1.190(5) . ?
 C3 C4 1.362(5) . ?
 C6 C7 1.399(5) . ?
 C6 C5 1.387(5) . ?
 C6 C10 1.500(6) . ?
 C33 C34 1.394(5) . ?
 C33 C38 1.393(5) . ?
 C34 C35 1.381(5) . ?
 C49 C50 1.385(5) . ?
 C49 C48 1.371(6) . ?
 C39 C40 1.399(5) . ?
 C39 C44 1.382(5) . ?
 C38 C37 1.387(5) . ?
 C62 C61 1.391(5) . ?
 C40 C41 1.378(5) . ?
 C27 C32 1.381(5) . ?
 C27 C28 1.393(5) . ?
 C35 C36 1.384(5) . ?
 C54 C53 1.377(6) . ?
 C54 C55 1.384(6) . ?
 C32 C31 1.382(6) . ?
 C4 C5 1.405(5) . ?
 C21 C26 1.394(5) . ?
 C21 C22 1.387(6) . ?
 C53 C52 1.390(5) . ?
 C41 C42 1.377(6) . ?
 C16 C17 1.390(5) . ?
 O1 C11 1.203(6) . ?
 C5 C8 1.481(5) . ?
 C18 C17 1.375(6) . ?
 C18 C19 1.372(7) . ?
 C37 C36 1.366(6) . ?
 C8 C9 1.565(5) . ?
 C26 C25 1.382(6) . ?
 C22 C23 1.393(6) . ?
 C46 C47 1.382(5) . ?
 C47 C48 1.377(6) . ?
 O2 C12 1.460(6) . ?
 O2 C11 1.314(5) . ?
 C55 C56 1.383(5) . ?
 C61 C60 1.382(5) . ?
 C29 C28 1.378(6) . ?
 C29 C30 1.374(6) . ?
 C68 C67 1.377(6) . ?
 C42 C43 1.376(6) . ?
 C59 C60 1.378(6) . ?
 C19 C20 1.387(6) . ?
 C64 C65 1.389(6) . ?
 C13 O4 1.328(6) . ?
 C13 C9 1.528(6) . ?
 O4 C14 1.451(6) . ?
 C43 C44 1.388(5) . ?
 C11 C9 1.534(6) . ?
 C9 C10 1.558(6) . ?
 C23 C24 1.379(7) . ?
 C31 C30 1.377(6) . ?
 C67 C66 1.372(7) . ?
 C66 C65 1.377(7) . ?
 C25 C24 1.367(7) . ?
 C70 C69 1.513(10) . ?
 F1B B1 1.363(12) . ?
 B1 F2 1.228(8) . ?
 B1 F3B 1.305(9) . ?
 B1 F4B 1.471(12) . ?
 B1 F1A 1.343(16) . ?
 B1 F3A 1.471(13) . ?
 B1 F4A 1.211(12) . ?
 Cl4 C71 1.774(8) . ?
 C71 C71 1.405(13) 3_767 ?

loop_
  _geom_angle_atom_site_label_1
  _geom_angle_atom_site_label_2
  _geom_angle_atom_site_label_3
  _geom_angle
  _geom_angle_site_symmetry_1
  _geom_angle_site_symmetry_3
  _geom_angle_publ_flag
 P1 Rh1 P2 176.57(3) . . ?
 P1 Rh1 Cl1 87.00(3) . . ?
 P2 Rh1 Cl1 89.57(3) . . ?
 C1 Rh1 P1 89.21(9) . . ?
 C1 Rh1 P2 91.24(9) . . ?
 C1 Rh1 Cl1 95.86(10) . . ?
 C1 Rh1 C7 159.44(14) . . ?
 C4 Rh1 P1 91.08(9) . . ?
 C4 Rh1 P2 92.35(9) . . ?
 C4 Rh1 Cl1 174.90(9) . . ?
 C4 Rh1 C1 79.39(13) . . ?
 C4 Rh1 C7 80.14(13) . . ?
 C7 Rh1 P1 93.05(9) . . ?
 C7 Rh1 P2 87.72(9) . . ?
 C7 Rh1 Cl1 104.66(10) . . ?
 C45 P1 Rh1 115.59(10) . . ?
 C45 P1 C33 103.12(15) . . ?
 C45 P1 C39 103.74(15) . . ?
 C33 P1 Rh1 115.15(10) . . ?
 C39 P1 Rh1 114.09(10) . . ?
 C39 P1 C33 103.59(15) . . ?
 C51 P2 Rh1 112.54(11) . . ?
 C51 P2 C63 106.32(16) . . ?
 C63 P2 Rh1 115.29(10) . . ?
 C57 P2 Rh1 116.04(11) . . ?
 C57 P2 C51 103.69(15) . . ?
 C57 P2 C63 101.62(15) . . ?
 C2 P3 C15 108.44(15) . . ?
 C2 P3 C27 106.00(16) . . ?
 C27 P3 C15 109.75(16) . . ?
 C21 P3 C15 111.19(16) . . ?
 C21 P3 C2 111.72(15) . . ?
 C21 P3 C27 109.61(17) . . ?
 C2 C1 Rh1 113.9(3) . . ?
 C52 C51 P2 124.4(3) . . ?
 C52 C51 C56 118.7(3) . . ?
 C56 C51 P2 116.8(3) . . ?
 C16 C15 P3 118.7(3) . . ?
 C20 C15 P3 121.8(3) . . ?
 C20 C15 C16 119.4(3) . . ?
 C68 C63 P2 120.7(3) . . ?
 C64 C63 P2 121.0(3) . . ?
 C64 C63 C68 118.2(3) . . ?
 C58 C57 P2 118.8(3) . . ?
 C62 C57 P2 121.2(2) . . ?
 C62 C57 C58 119.8(3) . . ?
 C50 C45 P1 121.0(3) . . ?
 C50 C45 C46 118.8(3) . . ?
 C46 C45 P1 120.2(3) . . ?
 C59 C58 C57 120.2(3) . . ?
 C1 C2 P3 126.8(3) . . ?
 C1 C2 C3 115.3(3) . . ?
 C3 C2 P3 117.9(2) . . ?
 C4 C3 C2 114.5(3) . . ?
 C7 C6 C10 134.4(3) . . ?
 C5 C6 C7 115.1(3) . . ?
 C5 C6 C10 110.4(3) . . ?
 C34 C33 P1 119.0(2) . . ?
 C38 C33 P1 122.1(3) . . ?
 C38 C33 C34 118.8(3) . . ?
 C35 C34 C33 120.1(3) . . ?
 C48 C49 C50 119.9(3) . . ?
 C40 C39 P1 119.5(3) . . ?
 C44 C39 P1 121.6(3) . . ?
 C44 C39 C40 118.8(3) . . ?
 C37 C38 C33 120.3(3) . . ?
 C57 C62 C61 119.6(3) . . ?
 C41 C40 C39 120.7(3) . . ?
 C32 C27 P3 124.0(3) . . ?
 C32 C27 C28 119.4(3) . . ?
 C28 C27 P3 116.6(3) . . ?
 C34 C35 C36 120.4(3) . . ?
 C53 C54 C55 120.0(3) . . ?
 C27 C32 C31 119.6(3) . . ?
 C3 C4 Rh1 116.8(2) . . ?
 C3 C4 C5 128.2(3) . . ?
 C5 C4 Rh1 114.9(2) . . ?
 C26 C21 P3 119.2(3) . . ?
 C22 C21 P3 120.3(3) . . ?
 C22 C21 C26 120.5(4) . . ?
 C54 C53 C52 120.2(4) . . ?
 C42 C41 C40 120.1(4) . . ?
 C53 C52 C51 120.3(4) . . ?
 C6 C7 Rh1 113.5(2) . . ?
 C15 C16 C17 120.3(4) . . ?
 C6 C5 C4 116.2(3) . . ?
 C6 C5 C8 112.9(3) . . ?
 C4 C5 C8 130.8(3) . . ?
 C19 C18 C17 120.4(4) . . ?
 C36 C37 C38 120.4(3) . . ?
 C45 C50 C49 120.8(3) . . ?
 C5 C8 C9 104.9(3) . . ?
 C25 C26 C21 119.3(4) . . ?
 C21 C22 C23 119.0(4) . . ?
 C47 C46 C45 119.9(3) . . ?
 C48 C47 C46 120.5(3) . . ?
 C18 C17 C16 119.7(4) . . ?
 C11 O2 C12 113.9(4) . . ?
 C56 C55 C54 120.2(4) . . ?
 C60 C61 C62 120.2(3) . . ?
 C30 C29 C28 120.3(4) . . ?
 C67 C68 C63 120.9(4) . . ?
 C43 C42 C41 119.4(3) . . ?
 C60 C59 C58 120.0(3) . . ?
 C29 C28 C27 120.1(3) . . ?
 C49 C48 C47 120.2(3) . . ?
 C18 C19 C20 120.4(4) . . ?
 C63 C64 C65 120.4(4) . . ?
 O3 C13 O4 123.5(4) . . ?
 O3 C13 C9 124.8(4) . . ?
 O4 C13 C9 111.7(3) . . ?
 C55 C56 C51 120.5(3) . . ?
 C15 C20 C19 119.8(4) . . ?
 C37 C36 C35 119.9(3) . . ?
 C13 O4 C14 116.0(4) . . ?
 C42 C43 C44 121.2(4) . . ?
 O1 C11 O2 124.2(4) . . ?
 O1 C11 C9 122.9(4) . . ?
 O2 C11 C9 112.9(4) . . ?
 C39 C44 C43 119.7(4) . . ?
 C13 C9 C8 111.2(3) . . ?
 C13 C9 C11 106.2(3) . . ?
 C13 C9 C10 110.2(3) . . ?
 C11 C9 C8 113.7(3) . . ?
 C11 C9 C10 109.9(3) . . ?
 C10 C9 C8 105.7(3) . . ?
 C6 C10 C9 105.5(3) . . ?
 C24 C23 C22 120.1(4) . . ?
 C30 C31 C32 120.9(4) . . ?
 C29 C30 C31 119.5(4) . . ?
 C66 C67 C68 120.5(4) . . ?
 C67 C66 C65 119.5(4) . . ?
 C66 C65 C64 120.5(4) . . ?
 C59 C60 C61 120.2(3) . . ?
 C24 C25 C26 120.5(4) . . ?
 C69 C70 Cl3 114.5(5) . . ?
 C25 C24 C23 120.6(4) . . ?
 C70 C69 Cl2 113.3(5) . . ?
 F1B B1 F4B 104.0(7) . . ?
 F2 B1 F1B 129.7(8) . . ?
 F2 B1 F3B 116.0(7) . . ?
 F2 B1 F4B 90.0(9) . . ?
 F2 B1 F1A 95.6(10) . . ?
 F2 B1 F3A 86.9(10) . . ?
 F3B B1 F1B 106.6(8) . . ?
 F3B B1 F4B 104.9(10) . . ?
 F1A B1 F3A 98.6(10) . . ?
 F4A B1 F2 128.8(10) . . ?
 F4A B1 F1A 123.0(13) . . ?
 F4A B1 F3A 115.3(13) . . ?
 C71 C71 Cl4 111.7(8) 3_767 . ?

_shelx_res_file
;
TITL qd141204a in P2(1)/n
    qd141204a.res
    created by SHELXL-2016/6 at 11:24:32 on 15-Jan-2019
REM P2(1)/n (#14 in standard setting)
CELL 1.54184 12.272803 20.674914 25.256473 90 98.6364 90
ZERR 4 0.000135 0.000269 0.000308 0 0.0011 0
LATT 1
SYMM 0.5-X,0.5+Y,0.5-Z
SFAC C H B Cl F O P Rh
UNIT 284 256 4 16 16 16 12 4
EQIV $1 2-X,1-Y,2-Z
DFIX 1.54 C71 C71_$1

L.S. 10
PLAN  40
SIZE 0.2 0.2 0.1
BOND
fmap 2
acta
REM <olex2.extras>
REM <HklSrc "%.\\qd141204a.hkl">
REM </olex2.extras>

WGHT    0.059600    6.188000
FVAR       2.30621
RH1   8    0.464902    0.550366    0.647382    11.00000    0.01610    0.02181 =
         0.02328    0.00041    0.00037   -0.00058
P1    7    0.651152    0.579745    0.657533    11.00000    0.01675    0.02445 =
         0.02571   -0.00058    0.00107   -0.00154
P2    7    0.277727    0.522857    0.631844    11.00000    0.01690    0.02504 =
         0.02746    0.00116    0.00079   -0.00115
CL1   4    0.454461    0.580796    0.551843    11.00000    0.02500    0.03334 =
         0.02871    0.00494   -0.00005   -0.00156
P3    7    0.572527    0.338877    0.692560    11.00000    0.02357    0.02551 =
         0.02814    0.00331    0.00043    0.00069
CL2   4    0.448513    0.667675    1.007410    11.00000    0.08766    0.05737 =
         0.05512    0.00528    0.02845    0.01984
CL3   4    0.402823    0.578716    1.112570    11.00000    0.10558    0.12748 =
         0.09975    0.06395    0.05215    0.06417
C1    1    0.509442    0.456110    0.637787    11.00000    0.01690    0.03268 =
         0.02954    0.00039   -0.00001   -0.00321
AFIX  43
H1    2    0.516386    0.438297    0.604646    11.00000   -1.20000
AFIX   0
C51   1    0.253395    0.443017    0.600891    11.00000    0.01822    0.02584 =
         0.03423    0.00078   -0.00691   -0.00013
C15   1    0.714892    0.337930    0.723231    11.00000    0.02633    0.02243 =
         0.03631    0.00574    0.00028    0.00200
C63   1    0.208401    0.522592    0.691378    11.00000    0.01887    0.03511 =
         0.03082   -0.00121    0.00327   -0.00730
C57   1    0.188242    0.576470    0.586864    11.00000    0.01968    0.03117 =
         0.02892    0.00057    0.00199    0.00472
C45   1    0.680939    0.655780    0.625940    11.00000    0.02537    0.02643 =
         0.02395   -0.00112   -0.00045   -0.00621
C58   1    0.084446    0.554272    0.564102    11.00000    0.02297    0.03503 =
         0.03412   -0.00204    0.00221   -0.00012
AFIX  43
H58   2    0.064709    0.511503    0.569002    11.00000   -1.20000
AFIX   0
C2    1    0.528106    0.421631    0.684698    11.00000    0.01971    0.02491 =
         0.03087    0.00279    0.00244   -0.00031
O3    6    0.260075    0.664536    0.866348    11.00000    0.05720    0.06911 =
         0.09667    0.00097    0.02630    0.02321
C3    1    0.512816    0.456692    0.731607    11.00000    0.02269    0.03328 =
         0.02602    0.00520    0.00135   -0.00231
AFIX  43
H3    2    0.523182    0.438207    0.765561    11.00000   -1.20000
AFIX   0
C6    1    0.424336    0.625957    0.739692    11.00000    0.02287    0.03064 =
         0.03606   -0.00092   -0.00021    0.00148
C33   1    0.741502    0.521847    0.630401    11.00000    0.01781    0.02438 =
         0.03380    0.00112    0.00562   -0.00076
C34   1    0.707703    0.495372    0.579831    11.00000    0.02306    0.03575 =
         0.03063    0.00299    0.00281   -0.00048
AFIX  43
H34   2    0.640140    0.507146    0.560428    11.00000   -1.20000
AFIX   0
C49   1    0.626176    0.762396    0.594074    11.00000    0.03786    0.02987 =
         0.04233    0.00255   -0.00186    0.00091
AFIX  43
H49   2    0.572875    0.794641    0.588323    11.00000   -1.20000
AFIX   0
C39   1    0.715466    0.589710    0.727116    11.00000    0.01722    0.03363 =
         0.02995   -0.00222    0.00094   -0.00284
C38   1    0.845065    0.505594    0.657643    11.00000    0.02247    0.03992 =
         0.03894   -0.00111    0.00168    0.00112
AFIX  43
H38   2    0.870447    0.524602    0.690561    11.00000   -1.20000
AFIX   0
C62   1    0.218470    0.639612    0.578323    11.00000    0.02487    0.03034 =
         0.03302   -0.00071    0.00194    0.00078
AFIX  43
H62   2    0.288167    0.654461    0.592735    11.00000   -1.20000
AFIX   0
C40   1    0.743401    0.534918    0.758787    11.00000    0.02362    0.03503 =
         0.03165   -0.00171   -0.00174   -0.00390
AFIX  43
H40   2    0.729506    0.493959    0.744093    11.00000   -1.20000
AFIX   0
C27   1    0.488416    0.302335    0.736880    11.00000    0.02824    0.02487 =
         0.03169    0.00078    0.00241   -0.00229
C35   1    0.774380    0.451684    0.558489    11.00000    0.03414    0.03782 =
         0.03397   -0.00393    0.00898   -0.00355
AFIX  43
H35   2    0.751503    0.434171    0.524733    11.00000   -1.20000
AFIX   0
C54   1    0.236469    0.321289    0.552925    11.00000    0.03777    0.02912 =
         0.04458   -0.00983   -0.01045    0.00130
AFIX  43
H54   2    0.232607    0.280301    0.537590    11.00000   -1.20000
AFIX   0
C32   1    0.529072    0.263494    0.779825    11.00000    0.03390    0.03662 =
         0.03975    0.01073    0.00130   -0.00260
AFIX  43
H32   2    0.603602    0.253077    0.786328    11.00000   -1.20000
AFIX   0
C4    1    0.481796    0.519456    0.722666    11.00000    0.01649    0.02854 =
         0.02377    0.00115   -0.00012   -0.00174
C21   1    0.553810    0.296499    0.629718    11.00000    0.03255    0.02989 =
         0.02932    0.00117   -0.00224    0.00768
C53   1    0.181617    0.334065    0.595472    11.00000    0.02984    0.02831 =
         0.05336    0.00440   -0.00767   -0.00547
AFIX  43
H53   2    0.139274    0.301969    0.608250    11.00000   -1.20000
AFIX   0
C41   1    0.791274    0.540985    0.811512    11.00000    0.03538    0.04058 =
         0.03296    0.00640   -0.00093   -0.00052
AFIX  43
H41   2    0.810742    0.504219    0.831975    11.00000   -1.20000
AFIX   0
C52   1    0.189295    0.394782    0.619408    11.00000    0.01901    0.03423 =
         0.04343    0.00291   -0.00119   -0.00011
AFIX  43
H52   2    0.151472    0.403253    0.647915    11.00000   -1.20000
AFIX   0
C7    1    0.420990    0.632887    0.684381    11.00000    0.02012    0.02567 =
         0.03951   -0.00013    0.00073    0.00081
AFIX  43
H7    2    0.400848    0.671130    0.666111    11.00000   -1.20000
AFIX   0
C16   1    0.741471    0.360016    0.775440    11.00000    0.03176    0.03654 =
         0.03952    0.00165   -0.00233    0.00597
AFIX  43
H16   2    0.685742    0.372078    0.794645    11.00000   -1.20000
AFIX   0
O1    6    0.526521    0.725213    0.872694    11.00000    0.06734    0.05038 =
         0.06892   -0.00890    0.00174   -0.00729
C5    1    0.459662    0.566031    0.760160    11.00000    0.02100    0.03551 =
         0.02487    0.00365   -0.00004   -0.00070
C18   1    0.933206    0.346539    0.770594    11.00000    0.02752    0.04405 =
         0.06899    0.00509   -0.00528    0.00285
AFIX  43
H18   2    1.006530    0.349159    0.786452    11.00000   -1.20000
AFIX   0
C37   1    0.910508    0.461166    0.635871    11.00000    0.02261    0.04387 =
         0.04942    0.00028    0.00516    0.00442
AFIX  43
H37   2    0.978976    0.449909    0.654615    11.00000   -1.20000
AFIX   0
C50   1    0.602228    0.704022    0.616669    11.00000    0.02678    0.03541 =
         0.04195    0.00333    0.00356   -0.00398
AFIX  43
H50   2    0.532426    0.697174    0.625715    11.00000   -1.20000
AFIX   0
C8    1    0.464166    0.561793    0.818975    11.00000    0.05938    0.03923 =
         0.02905    0.00265    0.00440    0.01506
AFIX  23
H8A   2    0.538168    0.551514    0.836218    11.00000   -1.20000
H8B   2    0.414001    0.528867    0.828265    11.00000   -1.20000
AFIX   0
C26   1    0.487506    0.241438    0.623819    11.00000    0.03698    0.03852 =
         0.03814   -0.00671   -0.00298    0.00004
AFIX  43
H26   2    0.450860    0.227912    0.651531    11.00000   -1.20000
AFIX   0
C22   1    0.605666    0.317997    0.587817    11.00000    0.05253    0.03377 =
         0.04126    0.00735    0.00822    0.00894
AFIX  43
H22   2    0.648432    0.355321    0.591441    11.00000   -1.20000
AFIX   0
C46   1    0.784922    0.666606    0.611529    11.00000    0.02582    0.03677 =
         0.03573    0.00324    0.00301   -0.00219
AFIX  43
H46   2    0.838843    0.634727    0.617420    11.00000   -1.20000
AFIX   0
C47   1    0.807560    0.724778    0.588499    11.00000    0.03456    0.04638 =
         0.03879    0.00495    0.00643   -0.01071
AFIX  43
H47   2    0.876562    0.731707    0.578541    11.00000   -1.20000
AFIX   0
C17   1    0.851031    0.364202    0.799187    11.00000    0.03887    0.03952 =
         0.04962    0.00376   -0.01421    0.00099
AFIX  43
H17   2    0.868650    0.378875    0.834236    11.00000   -1.20000
AFIX   0
O2    6    0.588671    0.628682    0.902169    11.00000    0.04526    0.06275 =
         0.04698   -0.00789   -0.00175    0.00526
C55   1    0.297346    0.369385    0.532959    11.00000    0.03112    0.04323 =
         0.03693   -0.00688   -0.00556    0.00136
AFIX  43
H55   2    0.332676    0.361008    0.503587    11.00000   -1.20000
AFIX   0
C61   1    0.143971    0.680789    0.548036    11.00000    0.03557    0.03025 =
         0.03711    0.00101    0.00077    0.00536
AFIX  43
H61   2    0.163818    0.723351    0.542338    11.00000   -1.20000
AFIX   0
C29   1    0.307350    0.294172    0.761523    11.00000    0.03064    0.03766 =
         0.06046    0.00211    0.00938   -0.00479
AFIX  43
H29   2    0.232946    0.304953    0.755543    11.00000   -1.20000
AFIX   0
C68   1    0.232064    0.475029    0.730596    11.00000    0.02631    0.04692 =
         0.03908    0.00455    0.00212   -0.00543
AFIX  43
H68   2    0.282893    0.442822    0.726275    11.00000   -1.20000
AFIX   0
C42   1    0.810327    0.601405    0.833942    11.00000    0.04964    0.05126 =
         0.02955   -0.00342   -0.00649   -0.00276
AFIX  43
H42   2    0.844241    0.605668    0.869253    11.00000   -1.20000
AFIX   0
C59   1    0.010961    0.595500    0.534355    11.00000    0.02194    0.04816 =
         0.04127   -0.00397   -0.00252    0.00513
AFIX  43
H59   2   -0.058588    0.580688    0.519664    11.00000   -1.20000
AFIX   0
C28   1    0.376137    0.316355    0.727108    11.00000    0.03151    0.03248 =
         0.04494    0.00865   -0.00288   -0.00186
AFIX  43
H28   2    0.347558    0.340739    0.697292    11.00000   -1.20000
AFIX   0
C48   1    0.728660    0.772533    0.580202    11.00000    0.04780    0.02886 =
         0.03403    0.00422   -0.00370   -0.01125
AFIX  43
H48   2    0.744898    0.811766    0.565152    11.00000   -1.20000
AFIX   0
C19   1    0.907694    0.325076    0.718820    11.00000    0.02963    0.05099 =
         0.07298   -0.00403    0.01138    0.00486
AFIX  43
H19   2    0.963858    0.313581    0.699696    11.00000   -1.20000
AFIX   0
C64   1    0.135899    0.571446    0.700008    11.00000    0.03354    0.04297 =
         0.03660   -0.00497    0.00410   -0.00318
AFIX  43
H64   2    0.120171    0.604275    0.674848    11.00000   -1.20000
AFIX   0
C13   1    0.332408    0.625897    0.868095    11.00000    0.04363    0.04683 =
         0.04431   -0.01145    0.00474    0.00010
C56   1    0.305778    0.429879    0.556574    11.00000    0.02938    0.03150 =
         0.02901   -0.00272   -0.00404   -0.00201
AFIX  43
H56   2    0.346577    0.462061    0.542888    11.00000   -1.20000
AFIX   0
C20   1    0.798636    0.320411    0.694809    11.00000    0.03303    0.04007 =
         0.04943   -0.00122    0.00537    0.00160
AFIX  43
H20   2    0.781727    0.305588    0.659772    11.00000   -1.20000
AFIX   0
C36   1    0.875060    0.433831    0.587074    11.00000    0.03101    0.03491 =
         0.04668   -0.00291    0.01698    0.00389
AFIX  43
H36   2    0.918506    0.403274    0.573082    11.00000   -1.20000
AFIX   0
C12   1    0.677018    0.662594    0.936324    11.00000    0.05041    0.09467 =
         0.05926   -0.01157   -0.00123   -0.00834
AFIX 137
H12A  2    0.716843    0.689122    0.914590    11.00000   -1.50000
H12B  2    0.726263    0.631633    0.955496    11.00000   -1.50000
H12C  2    0.646054    0.689331    0.961349    11.00000   -1.50000
AFIX   0
O4    6    0.339396    0.573514    0.898817    11.00000    0.05459    0.06580 =
         0.06862    0.00475    0.03015    0.00456
C43   1    0.778757    0.655404    0.803661    11.00000    0.06756    0.03486 =
         0.03975   -0.01098   -0.00726   -0.00672
AFIX  43
H43   2    0.789157    0.696150    0.819198    11.00000   -1.20000
AFIX   0
C11   1    0.520466    0.667148    0.871875    11.00000    0.04131    0.05339 =
         0.03760   -0.00138    0.01162    0.00673
C44   1    0.731646    0.650147    0.750319    11.00000    0.04181    0.03108 =
         0.03325   -0.00015   -0.00017   -0.00321
AFIX  43
H44   2    0.711083    0.687110    0.730305    11.00000   -1.20000
AFIX   0
C9    1    0.428605    0.630398    0.836267    11.00000    0.04190    0.03782 =
         0.03495   -0.00561    0.00566    0.00830
C10   1    0.393170    0.668379    0.783206    11.00000    0.05865    0.04327 =
         0.04292   -0.00036   -0.00114    0.01602
AFIX  23
H10A  2    0.314393    0.676356    0.777695    11.00000   -1.20000
H10B  2    0.431346    0.709529    0.784006    11.00000   -1.20000
AFIX   0
C23   1    0.592717    0.282842    0.540242    11.00000    0.06788    0.06092 =
         0.03422    0.00786    0.01083    0.02688
AFIX  43
H23   2    0.626561    0.296854    0.511728    11.00000   -1.20000
AFIX   0
C31   1    0.458310    0.240201    0.813078    11.00000    0.04986    0.04810 =
         0.03961    0.01697    0.00390   -0.00928
AFIX  43
H31   2    0.485487    0.213342    0.841556    11.00000   -1.20000
AFIX   0
C30   1    0.348129    0.256200    0.804638    11.00000    0.04576    0.04568 =
         0.04776    0.00474    0.01588   -0.01254
AFIX  43
H30   2    0.301689    0.241425    0.827929    11.00000   -1.20000
AFIX   0
C67   1    0.181202    0.475121    0.775603    11.00000    0.03872    0.06695 =
         0.03822    0.01269    0.00426   -0.01263
AFIX  43
H67   2    0.196478    0.442395    0.800892    11.00000   -1.20000
AFIX   0
C66   1    0.108149    0.523138    0.783414    11.00000    0.04116    0.08494 =
         0.03662   -0.00344    0.01370   -0.01578
AFIX  43
H66   2    0.073499    0.522889    0.813730    11.00000   -1.20000
AFIX   0
C65   1    0.086532    0.571697    0.746026    11.00000    0.03783    0.06368 =
         0.04353   -0.01338    0.01212   -0.00128
AFIX  43
H65   2    0.038492    0.604938    0.751621    11.00000   -1.20000
AFIX   0
C60   1    0.040552    0.658655    0.526384    11.00000    0.03293    0.04132 =
         0.04053    0.00231   -0.00185    0.01407
AFIX  43
H60   2   -0.009170    0.686446    0.506394    11.00000   -1.20000
AFIX   0
C25   1    0.476850    0.207196    0.576349    11.00000    0.05120    0.05318 =
         0.04778   -0.01328   -0.00821   -0.00194
AFIX  43
H25   2    0.433325    0.170187    0.572252    11.00000   -1.20000
AFIX   0
C70   1    0.527997    0.588569    1.091578    11.00000    0.07821    0.11183 =
         0.12291    0.05474    0.01177    0.01499
AFIX  23
H70A  2    0.564383    0.625822    1.109707    11.00000   -1.20000
H70B  2    0.573127    0.550926    1.102316    11.00000   -1.20000
AFIX   0
C24   1    0.529801    0.227295    0.535343    11.00000    0.06945    0.06019 =
         0.03945   -0.01373   -0.00896    0.01845
AFIX  43
H24   2    0.523329    0.203300    0.503881    11.00000   -1.20000
AFIX   0
C14   1    0.250891    0.564381    0.930280    11.00000    0.07307    0.09562 =
         0.11058    0.00777    0.05423   -0.00118
AFIX 137
H14A  2    0.181453    0.564297    0.906994    11.00000   -1.50000
H14B  2    0.251983    0.598955    0.955726    11.00000   -1.50000
H14C  2    0.260692    0.523849    0.948932    11.00000   -1.50000
AFIX   0
C69   1    0.522321    0.597833    1.031823    11.00000    0.10526    0.08484 =
         0.09617    0.02606    0.04322    0.03893
AFIX  23
H69A  2    0.487566    0.560202    1.013560    11.00000   -1.20000
H69B  2    0.596686    0.600662    1.023347    11.00000   -1.20000
AFIX   0

PART 2
F1B   5    0.071659    0.395464    0.886301    10.60000    0.05868    0.13730 =
         0.09628   -0.02496   -0.01962    0.00778
PART 0
B1    3    0.160616    0.358015    0.904882    11.00000    0.03553    0.11322 =
         0.05047    0.03150   -0.00507   -0.01815
F2    5    0.184129    0.330429    0.948138    11.00000    0.27056    0.31525 =
         0.09502    0.09753    0.01336   -0.01509
PART 2
F3B   5    0.243370    0.380860    0.883742    10.60000    0.08670    0.23072 =
         0.14297    0.09293    0.02560   -0.03671
F4B   5    0.135410    0.295233    0.878440    10.60000    0.07453    0.12788 =
         0.27442   -0.04651    0.01425   -0.00433

PART 0
CL4   4    0.852345    0.468984    0.950794    11.00000    0.09401    0.22315 =
         0.06081    0.00086    0.01482   -0.05411
C71   1    0.982408    0.505240    0.972568    11.00000    0.09919    0.24193 =
         0.09513    0.01304    0.01541   -0.05404
AFIX  23
H71A  2    1.036433    0.487438    0.952240    11.00000   -1.20000
H71B  2    0.977416    0.551383    0.965684    11.00000   -1.20000
AFIX   0

PART 1
F1A   5    0.060530    0.377867    0.913374    10.40000    0.07056    0.07833 =
         0.25174   -0.03310    0.06850   -0.01034
F3A   5    0.225677    0.413005    0.929324    10.40000    0.06257    0.10906 =
         0.27537   -0.07719    0.01097   -0.02493
F4A   5    0.180494    0.341656    0.861287    10.40000    0.17117    0.18418 =
         0.03682    0.01414    0.01954    0.08302
HKLF 4


REM  qd141204a in P2(1)/n
REM R1 =  0.0433 for    8920 Fo > 4sig(Fo)  and  0.0482 for all    9985 data
REM    822 parameters refined using      1 restraints

END

WGHT      0.0596      6.1881

REM Highest difference peak  1.448,  deepest hole -1.041,  1-sigma level  0.077
Q1    1   0.4722  0.6125  1.1249  11.00000  0.05    1.45
Q2    1   1.0014  0.5429  1.0066  11.00000  0.05    0.75
Q3    1   0.3981  0.5550  1.0821  11.00000  0.05    0.71
Q4    1   0.8878  0.4339  0.9718  11.00000  0.05    0.64
Q5    1   0.4176  0.6614  0.6542  11.00000  0.05    0.61
Q6    1   0.4638  0.5565  1.0625  11.00000  0.05    0.57
Q7    1   0.5387  0.6559  1.0714  11.00000  0.05    0.55
Q8    1   0.3995  0.6790  0.6938  11.00000  0.05    0.54
Q9    1   0.1474  0.3015  0.9227  11.00000  0.05    0.53
Q10   1   0.1819  0.3959  0.9573  11.00000  0.05    0.50
Q11   1   0.6291  0.7247  0.9238  11.00000  0.05    0.47
Q12   1   0.5876  0.5594  0.9766  11.00000  0.05    0.44
Q13   1   0.2622  0.3287  0.9267  11.00000  0.05    0.42
Q14   1   0.1878  0.4168  0.8964  11.00000  0.05    0.41
Q15   1   0.8671  0.5070  0.9632  11.00000  0.05    0.38
Q16   1   0.2043  0.3189  0.9563  11.00000  0.05    0.38
Q17   1   0.1286  0.3832  0.9594  11.00000  0.05    0.37
Q18   1   0.4233  0.6046  0.5820  11.00000  0.05    0.36
Q19   1   0.5221  0.6230  0.6146  11.00000  0.05    0.35
Q20   1   0.5219  0.4130  0.6046  11.00000  0.05    0.33
Q21   1   0.3512  0.5416  0.6379  11.00000  0.05    0.33
Q22   1   0.3815  0.5784  1.1211  11.00000  0.05    0.32
Q23   1   0.5579  0.3146  0.6579  11.00000  0.05    0.32
Q24   1   0.4070  0.5055  0.5811  11.00000  0.05    0.31
Q25   1   0.4292  0.5795  1.0106  11.00000  0.05    0.31
Q26   1   0.2325  0.5270  0.6646  11.00000  0.05    0.30
Q27   1   0.2283  0.5568  0.6038  11.00000  0.05    0.30
Q28   1   0.7271  0.6590  0.6233  11.00000  0.05    0.30
Q29   1   0.0937  0.4408  0.8881  11.00000  0.05    0.30
Q30   1   0.5795  0.5827  0.9102  11.00000  0.05    0.29
Q31   1   0.6658  0.3382  0.7035  11.00000  0.05    0.29
Q32   1   0.5775  0.4978  0.6263  11.00000  0.05    0.28
Q33   1   0.5739  0.5633  0.6533  11.00000  0.05    0.28
Q34   1   0.5333  0.3152  0.7147  11.00000  0.05    0.27
Q35   1   0.4487  0.5824  0.6787  11.00000  0.05    0.27
Q36   1   0.4588  0.4832  0.7199  11.00000  0.05    0.27
Q37   1   0.5779  0.5489  0.5947  11.00000  0.05    0.27
Q38   1   0.4554  0.5225  0.6821  11.00000  0.05    0.25
Q39   1   0.4219  0.6411  0.6093  11.00000  0.05    0.25
Q40   1   0.5040  0.5007  0.7221  11.00000  0.05    0.25
;
_shelx_res_checksum                24539
_shelx_hkl_file
;
   0   0  -3 30.1699 55.7689   3
   0   0  -4 407019. 15838.1   3
   0   0  -5 1605.40 287.976   3
   0   0  -6 205525. 8502.15   3
   0   0  -7 35.3746 108.231   3
   0   0  -8 35117.8 2156.90   3
   0   0  -9-110.174 171.519   3
   0   0 -10 124726. 5966.84   3
   0   0 -11-164.892 263.376   3
   0   0 -12 79018.4 4427.80   3
   0   0 -13-11.8526 122.074   3
   0   0 -14 28808.5 2472.45   3
   0   0 -15-216.082 222.073   3
   0   0 -16 685.719 384.804   3
   0   0  17-119.754 193.280  31
   0   0 -17-164.588 199.557   8
   0   0 -17-83.1878 140.554  20
   0   0  18 11489.8 1185.83  31
   0   0 -18 12538.5 1262.09  22
   0   0 -18 12927.8 1211.93  20
   0   0 -18 13099.2 1226.86   8
   0   0  19-76.7304 192.793  31
   0   0 -19-70.8042 177.526  20
   0   0 -19 9.63723 191.368  22
   0   0 -19-38.1440 194.630   8
   0   0 -20 38339.1 2417.07  20
   0   0 -20 32760.4 2335.54   8
   0   0 -20 36492.3 2479.75  22
   0   0 -21 103.902 116.235   8
   0   0  21-108.818 207.335  31
   0   0 -21-45.6020 127.602  20
   0   0 -21-65.0112 255.216  22
   0   0  21 51.1601 125.963  17
   0   0 -22 44890.5 2761.54  20
   0   0 -22 39427.8 2671.35  13
   0   0 -22 41282.0 2782.17  22
   0   0  22 43619.1 2723.86  17
   0   0 -22 33310.7 2594.55   8
   0   0 -23 103.581 136.033  20
   0   0 -23 45.9489 175.002  13
   0   0  23 375.213 176.116  17
   0   0 -23-30.3655 197.809  22
   0   0  24 12624.5 1306.57  17
   0   0 -24 13917.9 1364.36  20
   0   0 -24 12414.8 1326.69  13
   0   0  25 129.665 132.882  17
   0   0 -25-185.915 160.962  20
   0   0 -25-150.291 214.546  13
   0   0  26 14322.5 1317.74  17
   0   0 -26 13839.0 1315.84  20
   0   0 -26 12434.3 1273.27  13
   0   0 -27 51.6379 157.700  13
   0   0  27-22.2699 99.4723  17
   0   0 -27 135.569 186.516  20
   0   0  28 9091.40 895.525  17
   0   0 -28 8776.51 929.235  13
   0   0 -28 9418.70 939.813  20
   0  -1   2 21087.9 971.224   5
   0   1  -2 19978.6 992.589   3
   0  -1  -2 20019.4 881.869   2
   0   1  -3 431858. 16549.3   3
   0  -1  -3 425768. 16564.1   3
   0   1  -4 42433.0 1985.92   3
   0  -1  -4 38155.8 1958.85   3
   0   1  -5 2.51558 103.941   3
   0  -1  -5-50.1776 92.4861   3
   0  -1  -6 716.116 217.172   3
   0   1  -6 892.724 247.744   3
   0  -1  -7 78973.6 3824.57   3
   0   1  -7 79191.8 3807.18   3
   0  -1  -8 4469.48 647.672   3
   0   1  -8 4344.64 630.655   3
   0  -1  -9 114615. 5456.93   3
   0   1  -9 114716. 5444.29   3
   0  -1 -10 27.4400 116.942   3
   0   1 -10 100.671 117.444   3
   0   1 -11 167844. 7679.38   3
   0  -1 -11 161386. 7651.25   3
   0  -1 -12 3656.86 735.637   3
   0   1 -12 4915.28 846.581   3
   0  -1 -13 89639.7 5066.91   3
   0   1 -13 92175.2 5077.46   3
   0  -1 -14 16759.3 1806.31   3
   0   1 -14 17015.6 1812.12   3
   0   1 -15 26810.5 2445.51   3
   0   1 -16-103.374 191.002   3
   0   1 -17 62728.3 3346.91  22
   0   1  17 45269.5 3008.91  31
   0   1 -17 65593.4 3227.58   8
   0   1 -17 53829.4 3079.91  20
   0  -1  17 54336.4 3145.42  31
   0  -1 -17 60399.1 3144.91  20
   0   1 -17 65017.5 4350.97   3
   0  -1 -17 60425.1 3192.48   8
   0  -1 -18 4170.40 669.884  22
   0   1 -18 4125.47 640.612  20
   0   1 -18 4821.16 701.158   8
   0  -1 -18 4384.21 693.269   8
   0  -1  18 3398.88 615.896  31
   0  -1 -18 4724.81 675.329  20
   0   1  18 3267.17 602.658  31
   0   1 -18 4294.48 720.114  22
   0   1 -19 1030.72 304.336   8
   0  -1  19 1486.66 406.189  31
   0   1 -19 1128.09 329.525  20
   0  -1 -19 1216.24 364.478  22
   0   1  19 937.719 285.215  31
   0  -1 -19 1504.45 427.643   8
   0  -1 -19 1653.50 428.689  20
   0   1 -19 1310.27 401.903  22
   0   1 -20 5175.97 850.754  22
   0  -1 -20 5046.20 802.470  22
   0  -1 -20 6634.08 924.050  20
   0  -1 -20 4823.22 806.272   8
   0   1 -20 5385.76 801.173   8
   0   1 -20 4783.60 756.722  20
   0  -1  20 4105.15 718.239  31
   0   1 -21 37999.9 2645.62  22
   0   1 -21 35729.5 2462.13  20
   0  -1 -21 42043.9 2581.44  20
   0   1 -21 34435.5 2452.31   8
   0  -1 -21 39596.6 2571.43  13
   0  -1 -21 31865.1 2418.79   8
   0  -1  21 32062.9 2459.98  31
   0   1  21 38620.3 2503.46  17
   0   1 -22 5991.10 960.471  22
   0  -1  22 8007.17 993.386  17
   0   1  22 8182.19 1029.86  17
   0   1 -22 6182.70 914.477   8
   0  -1 -22 7559.87 1019.45  13
   0  -1 -22 8120.66 1022.68  20
   0   1 -22 7382.17 975.812  20
   0  -1  22 4488.41 818.914  31
   0  -1 -23 18229.0 1622.75  13
   0  -1  23 17817.8 1570.85  17
   0   1 -23 14944.3 1482.33  20
   0   1 -23 15756.3 1587.74  22
   0   1 -23 12460.3 1407.52   8
   0   1 -23 16152.3 1538.46  13
   0   1  23 17199.6 1558.97  17
   0  -1 -23 19579.0 1630.24  20
   0  -1 -24 82.1226 207.787  20
   0   1 -24 223.784 262.794  22
   0   1 -24 113.546 180.937  13
   0   1  24 200.714 198.950  17
   0  -1  24 253.296 107.041  17
   0   1 -24 122.764 240.416  20
   0  -1 -24 57.7229 222.712  13
   0  -1 -25 2202.83 507.650  20
   0   1  25 1815.84 468.820  17
   0  -1  25 1582.87 387.818  17
   0  -1 -25 1413.14 435.435  13
   0   1 -25 1798.72 460.680  13
   0   1 -25 2018.51 502.415  20
   0  -1 -26 93.8462 111.717  13
   0  -1 -26-49.9155 153.320  20
   0   1  26-49.9037 153.621  17
   0   1 -26 43.1962 113.347  20
   0   1 -26 278.253 192.865  13
   0  -1  26 86.0031 115.450  17
   0   1  27 6556.27 842.401  17
   0   1 -27 5988.11 795.065  20
   0  -1  27 6206.70 761.504  17
   0  -1 -27 6373.03 811.931  20
   0   1 -27 5427.94 747.227  13
   0  -1 -27 5654.98 778.932  13
   0   1  28 7464.17 807.910  17
   0   1 -28 6195.68 753.469  13
   0   1 -28 6926.22 795.876  20
   0  -1 -28 6659.02 803.718  13
   0  -1 -28 6443.02 766.413  20
   0  -2   0 360691. 13885.6   2
   0  -2  -1 69134.7 2833.97   2
   0  -2   1 68984.4 2919.89   2
   0  -2   2 18135.0 976.041   5
   0  -2  -2 18085.1 870.991   2
   0  -2  -3 5631.38 374.923   2
   0   2  -3 5208.30 467.308   3
   0  -2   3 5464.84 459.998   5
   0  -2  -4 97728.5 3981.81   2
   0   2  -4 104371. 4267.94   3
   0  -2   4 96603.8 4174.04   5
   0   2  -5 199617. 8556.98   3
   0  -2  -5 216118. 8259.94   2
   0  -2  -6 42855.7 2269.96   3
   0   2  -6 39581.3 2204.86   3
   0   2  -7 26382.9 1638.87   3
   0   2  -7 22663.9 962.106   1
   0  -2  -7 25408.0 1636.36   3
   0  -2  -8 702.363 281.778   3
   0   2  -8 579.030 238.548   3
   0   2  -9 111377. 5306.69   3
   0  -2  -9 109949. 5326.48   3
   0   2 -10 318227. 13524.3   3
   0  -2 -10 327585. 13607.7   3
   0   2 -11 207826. 9329.46   3
   0   2 -12 1926.08 511.600   3
   0   2 -13 1391.70 498.289   3
   0   2 -14 27693.4 2399.17   3
   0   2 -15 8872.71 1334.83   3
   0   2 -16 15340.7 1854.87   3
   0  -2  17 145.236 112.238  31
   0  -2 -17-264.872 175.838   8
   0  -2 -17 16.0259 109.530  20
   0   2  17 290.817 150.215  31
   0   2 -17-121.565 212.560  20
   0   2 -17-196.141 98.7140   8
   0   2 -17 532.894 291.606  22
   0   2 -18 405.420 300.483  22
   0   2 -18 166.692 91.1198   8
   0   2 -18 128.664 118.246  20
   0  -2  18 59.4188 136.732  31
   0  -2 -18 331.002 238.123  20
   0  -2 -18 317.170 159.690   8
   0  -2  19 11266.5 1224.62  31
   0   2 -19 13750.2 1287.57   8
   0   2 -19 11267.9 1199.81  20
   0  -2 -19 13848.9 1262.44  20
   0  -2 -19 10945.1 1207.94   8
   0   2 -19 13359.0 1382.48  22
   0  -2 -19 14339.0 1335.34  13
   0   2  19 13021.4 1249.83  17
   0   2 -20 28123.8 2192.72  22
   0  -2 -20 29738.0 2112.16  13
   0   2 -20 25627.7 1993.21  20
   0   2 -20 28508.4 2050.35   8
   0  -2 -20 22950.5 1957.35   8
   0   2  20 29115.6 2065.30  17
   0  -2  20 22649.5 1952.07  31
   0  -2 -20 30121.2 2057.65  20
   0   2 -21 6301.70 895.042   8
   0  -2 -21 6453.89 941.805  13
   0   2 -21 6301.33 987.464  22
   0  -2 -21 6405.62 879.814  20
   0   2  21 7190.28 957.129  17
   0   2 -21 6484.25 924.306  20
   0  -2  21 5097.71 828.735  31
   0  -2  22 958.089 387.818  31
   0   2 -22 750.319 322.256   8
   0   2  22 1104.08 344.889  17
   0  -2 -22 931.524 372.690  13
   0  -2 -22 843.411 312.822  20
   0   2 -22 898.761 333.030  20
   0   2 -22 724.180 370.632  22
   0  -2 -23 3665.85 643.142  20
   0  -2  23 1970.18 527.747  31
   0  -2  23 3055.15 598.499  17
   0   2 -23 2009.95 559.068  22
   0  -2 -23 3009.03 622.739  13
   0   2  23 2986.75 611.114  17
   0   2 -23 2398.28 538.369   8
   0   2 -23 2868.12 596.257  20
   0  -2 -24 24688.7 1887.72  20
   0   2 -24 17875.7 1719.19   8
   0   2 -24 22430.6 1956.67  22
   0   2 -24 22660.9 1849.65  13
   0  -2 -24 23011.2 1887.05  13
   0   2  24 24381.9 1925.39  17
   0  -2  24 22870.3 1796.64  17
   0   2 -24 24006.0 1891.31  20
   0   2  25 214.635 202.034  17
   0  -2 -25 356.031 260.755  20
   0   2 -25 365.731 262.459  20
   0  -2  25 227.710 170.377  17
   0   2 -25 34.2839 184.595  13
   0  -2 -25 234.919 182.326  13
   0  -2 -26 380.080 204.273  20
   0   2  26 215.592 112.982  17
   0   2 -26-71.1033 105.243  13
   0  -2 -26 138.753 142.303  13
   0  -2  26 439.953 282.988  17
   0   2 -26 246.250 173.026  20
   0   2 -27 1515.10 390.388  20
   0  -2 -27 1457.28 394.199  13
   0  -2 -27 1748.75 418.968  20
   0   2  27 1430.62 378.369  17
   0   2 -27 1530.35 396.611  13
   0  -2 -28 905.011 276.763  13
   0   2 -28 672.743 227.786  13
   0   2  28 999.180 300.225  17
   0   2 -28 973.643 277.649  20
   0  -3   0 211.404 105.462   2
   0  -3  -1 146395. 5848.58   2
   0  -3   1 143191. 5933.41   2
   0  -3   2 239579. 9479.08   5
   0  -3  -2 237491. 9337.44   2
   0  -3  -3 210480. 8432.18   2
   0  -3   3 214591. 8642.78   5
   0   3  -3 223730. 8662.64   3
   0   3  -4 10177.2 814.644   3
   0  -3   4 10753.8 811.793   5
   0  -3  -4 11634.5 688.395   2
   0  -3   5 82317.9 3841.63   5
   0   3  -5 84242.3 3901.61   3
   0  -3  -5 89500.1 3616.31   2
   0   3  -6 11201.0 964.336   3
   0  -3  -6 11786.5 745.962   2
   0   3  -7 266258. 11222.9   3
   0  -3  -7 276065. 10750.6   2
   0   3  -8 217656. 9617.47   3
   0  -3  -8 231621. 9075.59   2
   0   3  -9 1471.79 389.018   3
   0  -3  -9 1540.19 264.017   2
   0   3 -10 88475.0 4962.17   3
   0  -3 -10 107631. 4454.06   2
   0   3 -11 58923.7 3516.45   3
   0   3 -12 139898. 6888.57   3
   0   3 -13 154763. 7635.26   3
   0   3 -14 3699.17 805.302   3
   0   3 -15 62970.5 4180.41   3
   0   3 -16 7521.35 1259.98   3
   0  -3 -17 16607.7 1364.36  13
   0  -3  17 14409.1 1307.25  31
   0   3 -17 16533.9 1320.26   8
   0  -3 -17 15081.3 1273.32  20
   0  -3 -17 12305.9 1235.41   8
   0   3 -17 15511.6 1440.67  22
   0   3  18 40679.8 2416.35  17
   0  -3 -18 28415.9 2234.59   8
   0  -3 -18 39826.6 2361.92  20
   0   3 -18 30756.7 2239.49  20
   0   3 -18 40294.8 2391.60   8
   0  -3  18 37991.7 2432.45  31
   0  -3 -18 38632.1 2416.76  13
   0   3 -18 39057.9 2587.66  22
   0   3 -19 995.932 402.039  22
   0   3 -19 2075.91 506.092   8
   0  -3 -19 942.180 353.855  13
   0   3 -19 1223.34 393.569  20
   0  -3 -19 1175.11 380.240  20
   0   3  19 620.671 299.355  17
   0  -3  19 909.492 332.782  31
   0   3  20 124.945 191.871  17
   0   3 -20 295.751 246.214   8
   0  -3 -20 155.248 216.467  13
   0   3 -20 113.707 122.637  20
   0  -3  20 1.32545 239.828  31
   0   3 -20-54.0843 244.557  22
   0  -3 -20-216.933 227.601  20
   0   3 -21 2278.25 520.380   8
   0  -3  21 1333.05 457.293  31
   0   3 -21 2474.85 595.481  22
   0   3  21 1705.09 455.553  17
   0  -3 -21 2048.58 506.927  20
   0  -3 -21 1690.91 458.140  13
   0   3 -21 2001.85 476.974  20
   0  -3  22 6217.28 954.216  31
   0   3 -22 8040.47 1111.84  22
   0  -3 -22 7143.50 981.824  13
   0   3 -22 7479.98 998.494  20
   0   3 -22 7871.97 1012.40   8
   0   3  22 9236.56 1106.68  17
   0  -3 -22 8604.34 1036.93  20
   0   3 -23 350.589 158.355  20
   0  -3 -23 603.948 296.995  20
   0  -3  23 780.441 298.573  31
   0  -3 -23 129.747 183.808  13
   0   3 -23 136.974 133.698   8
   0  -3  23 617.559 257.948  17
   0   3 -23 151.494 140.928  22
   0   3  23 511.460 258.529  17
   0  -3  24 3848.07 649.744  17
   0   3 -24 3432.15 649.089  20
   0   3  24 3741.30 681.222  17
   0  -3  24 2544.66 590.731  31
   0   3 -24 3156.62 688.285  22
   0   3 -24 2039.51 484.895   8
   0  -3 -24 3649.49 711.217  20
   0  -3 -24 2806.92 598.268  13
   0  -3 -25 3887.12 648.427  20
   0   3 -25 3809.73 657.675  13
   0   3 -25 4013.95 686.811  20
   0  -3 -25 3809.43 709.173  13
   0   3 -25 3268.15 627.338  22
   0   3  25 3428.46 659.629  17
   0  -3 -26 216.140 164.893  20
   0   3 -26 75.9468 180.361  13
   0   3  26-44.2037 141.604  17
   0  -3 -26 243.991 208.934  13
   0   3 -26 91.8406 141.482  20
   0   3 -27 357.513 202.255  20
   0  -3 -27 8.26620 133.536  13
   0   3 -27 221.434 130.368  13
   0   3  27 198.991 159.735  17
   0   3 -28 10960.4 1028.50  13
   0   3  28 13617.1 1150.12  17
   0   3 -28 13501.1 1136.45  20
   0  -4   0 67809.2 3209.26   2
   0  -4   0 73199.1 2998.61   4
   0  -4  -1 502330. 19382.9   2
   0  -4   1 495981. 19455.7   2
   0  -4   2 9269.45 797.702   2
   0  -4  -2 10149.3 726.124   2
   0  -4   2 9763.45 784.022   5
   0  -4  -3 156561. 6534.52   2
   0  -4   3 168618. 6770.55   5
   0  -4  -4 6070.86 526.474   2
   0  -4   4 6586.27 668.190   5
   0   4  -4 6179.02 644.529   3
   0  -4  -5 11942.0 791.474   2
   0   4  -5 11486.7 957.763   3
   0  -4   5 11329.5 945.863   5
   0  -4  -6 2903.90 347.737   2
   0  -4   6 2500.48 406.681   5
   0   4  -6 2886.07 470.198   3
   0  -4  -7 102918. 4332.49   2
   0   4  -7 98620.2 4751.05   3
   0   4  -8 141.693 119.246   3
   0  -4  -8 133.944 91.9506   2
   0   4  -9 35292.5 2426.13   3
   0  -4  -9 41514.1 2042.35   2
   0   4 -10 51482.5 3121.15   3
   0   4 -11 118279. 5934.99   3
   0   4 -12 4893.55 876.617   3
   0   4 -13 4241.86 842.143   3
   0   4 -14 45495.8 3304.09   3
   0   4 -15 88779.0 5299.80   3
   0  -4 -16 1294.24 350.207  13
   0   4  16 812.979 257.530  17
   0  -4 -16 1122.15 326.840  20
   0   4 -16 470.117 173.015   3
   0   4 -17 288.007 86.9311   8
   0  -4 -17 419.160 200.765  20
   0  -4  17 575.183 262.656  31
   0  -4 -17 967.030 321.584  13
   0   4  17 274.733 185.352  17
   0  -4 -18 11566.7 1177.66  13
   0   4 -18 10808.9 1081.23   8
   0  -4 -18 11206.3 1088.93  20
   0   4 -18 10578.2 1237.14  22
   0   4  18 9965.62 1073.64  17
   0  -4  18 10691.3 1158.73  31
   0   4 -19 61417.4 3717.78  22
   0   4 -19 65998.0 3471.58   8
   0  -4 -19 63771.7 3534.11  13
   0  -4 -19 65806.5 3441.29  20
   0  -4  19 60523.5 3524.54  31
   0   4  19 64320.0 3511.34  17
   0   4  20 2504.35 535.383  17
   0  -4  20 2812.42 608.732  31
   0  -4 -20 2934.42 583.460  20
   0   4 -20 2717.16 655.767  22
   0   4 -20 2180.56 498.575  20
   0  -4 -20 2656.57 575.780  13
   0   4 -20 3236.86 593.656   8
   0   4 -21 19060.1 1809.14  22
   0   4 -21 15247.3 1525.74  20
   0  -4 -21 17190.2 1625.13  13
   0   4  21 17575.4 1621.93  17
   0   4 -21 19207.2 1625.17   8
   0  -4 -21 20643.6 1641.26  20
   0  -4  21 16270.5 1607.74  31
   0   4  22 7564.55 1022.64  17
   0  -4  22 7334.26 1038.11  31
   0   4 -22 7295.00 1093.35  22
   0  -4 -22 7702.04 1034.19  13
   0   4 -22 6452.84 939.743  20
   0  -4 -22 8314.22 1000.42  20
   0   4 -22 7378.21 967.215   8
   0  -4  23 20988.1 1926.22  31
   0  -4 -23 28658.2 2025.10  20
   0  -4 -23 25912.4 2056.13  13
   0   4 -23 24491.3 1948.26   8
   0   4 -23 24844.5 2131.64  22
   0   4 -23 25058.1 1993.53  20
   0   4  23 27076.3 2084.70  17
   0   4  24 870.457 297.825  17
   0  -4 -24 1318.64 525.624  13
   0   4 -24 457.063 294.820  22
   0  -4  24 924.199 406.497  31
   0  -4 -24 827.836 296.596  20
   0   4 -24 1344.37 398.011  20
   0  -4  25 4629.09 783.150  31
   0   4  25 7589.29 972.374  17
   0  -4 -25 7924.78 1018.55  13
   0   4 -25 7064.02 911.934  13
   0  -4 -25 7372.93 910.333  20
   0   4 -25 7080.35 1002.06  22
   0   4 -25 8421.06 1015.31  20
   0   4 -26 250.223 165.184  20
   0   4 -26-58.5672 123.629  13
   0   4  26 349.722 232.610  17
   0  -4 -26 227.434 285.068  13
   0   4 -27 4574.84 670.528  20
   0   4  27 4214.08 671.772  17
   0   4 -27 4289.31 634.057  13
   0   4 -28 2501.03 460.109  20
   0   4  28 2489.62 453.469  17
   0  -5   0 123.910 102.579   2
   0  -5   0 51.1993 73.5606   4
   0  -5   1 6554.17 674.573   2
   0  -5  -1 5631.76 596.838   2
   0  -5   1 5547.22 363.050   4
   0  -5  -2 313130. 12500.0   2
   0  -5   2 315299. 12687.5   2
   0  -5  -3 160042. 6645.86   2
   0  -5   3 159730. 6846.81   5
   0   5  -4 113274. 5168.41   3
   0  -5  -4 116510. 4976.43   2
   0  -5   4 119737. 5237.42   5
   0  -5   5 72414.4 3589.90   5
   0  -5  -5 76162.2 3324.67   2
   0   5  -5 68000.2 3516.99   3
   0  -5  -6 6421.02 602.399   2
   0   5  -6 6068.68 740.587   3
   0  -5   6 5940.13 728.729   5
   0  -5  -7 9661.95 759.297   2
   0   5  -7 9177.06 957.219   3
   0  -5   7 8121.99 902.250   5
   0   5  -8 32954.4 2216.24   3
   0  -5  -8 35487.0 1873.05   2
   0   5  -9 74767.1 4017.98   3
   0   5 -10 8007.10 1036.78   3
   0   5 -11 2127.38 536.814   3
   0   5 -12 71266.3 4223.41   3
   0   5 -13 15315.3 1683.60   3
   0   5 -14 1517.55 511.769   3
   0   5 -15 359.170 262.464   3
   0  -5  16 57068.6 3066.50  31
   0  -5 -16 51419.8 2948.26  13
   0   5 -16 52916.7 3881.10   3
   0  -5 -16 53691.5 2867.27  20
   0   5  16 50535.3 2904.67  17
   0  -5 -17 99.6414 172.121  20
   0   5  17 175.852 174.247  17
   0   5 -17-28.4245 147.303   8
   0  -5  17-117.333 196.732  31
   0  -5 -17 50.5513 97.0278  13
   0  -5 -18 98474.5 4717.38  20
   0   5  18 89802.6 4757.35  17
   0   5 -18 99790.8 4758.51   8
   0  -5 -18 93728.6 4822.66  13
   0  -5  18 100648. 4932.92  31
   0   5 -18 94496.8 5058.30  22
   0   5  19 10984.4 1192.87  17
   0   5 -19 12467.8 1208.66   8
   0  -5  19 12040.9 1270.84  31
   0   5 -19 11023.5 1326.11  22
   0  -5 -19 11544.5 1151.00  20
   0  -5 -19 10153.7 1171.26  13
   0   5 -20 3959.80 784.721  22
   0   5 -20 2528.98 567.395  20
   0  -5 -20 3714.55 657.837  20
   0  -5 -20 3562.21 674.919  13
   0   5  20 3450.27 649.894  17
   0  -5  20 3961.72 721.962  31
   0   5 -20 3825.22 647.113   8
   0   5 -21 244.915 252.705  20
   0   5  21 17.1579 156.829  17
   0   5 -21 46.5338 118.863   8
   0  -5 -21 426.695 289.829  20
   0   5 -21 224.530 248.384  22
   0  -5 -21-46.8504 186.942  13
   0  -5  21 248.462 191.541  31
   0   5 -22 24418.0 2053.74  20
   0  -5 -22 31180.6 2262.50  13
   0  -5 -22 31173.0 2149.89  20
   0   5 -22 26850.1 2367.97  22
   0  -5  22 23945.7 2095.02  31
   0   5  22 28761.0 2172.52  17
   0   5 -22 30518.8 2144.83   8
   0  -5 -23 916.105 349.298  20
   0  -5 -23 102.977 192.087  13
   0   5 -23 750.609 337.901  22
   0  -5  23 721.378 336.128  31
   0   5 -23 544.581 282.587  20
   0   5  23 462.427 271.549  17
   0   5  24 850.911 353.369  17
   0   5 -24 1315.68 446.260  22
   0  -5 -24 746.846 297.204  13
   0   5 -24 511.605 250.193  20
   0  -5  24 930.180 328.929  31
   0   5  25-42.5285 106.020  17
   0  -5 -25-103.818 235.147  13
   0   5 -25 487.978 313.178  22
   0  -5  25-200.661 240.818  31
   0   5 -25-65.6179 161.281  20
   0   5 -26 4410.25 758.950  22
   0   5  26 4899.54 726.540  17
   0   5 -26 5511.75 750.100  13
   0   5 -26 5591.56 779.545  20
   0  -5 -27 372.922 187.912   6
   0   5 -27 424.545 213.932  20
   0   5  27 326.889 210.326  17
   0   5 -27 595.400 255.481  13
   0  -6   0 11494.4 754.409   4
   0  -6   0 9852.92 928.300   2
   0  -6  -1 55251.5 2419.77   4
   0  -6  -1 54369.8 2590.92   2
   0  -6   1 52898.0 2644.75   2
   0  -6   2 44888.5 2477.83   2
   0  -6  -2 40875.7 2290.43   2
   0  -6   2 43963.1 2425.33   5
   0  -6  -3 14995.5 1113.27   2
   0  -6   3 15130.4 1229.04   5
   0  -6  -4 171721. 7247.19   2
   0  -6   4 172913. 7509.44   5
   0   6  -5 287200. 11502.5   3
   0  -6  -5 273308. 11173.7   2
   0  -6   5 270611. 11494.5   5
   0  -6  -6 2488.60 396.270   2
   0   6  -6 2734.92 511.575   3
   0  -6   6 2256.51 470.185   5
   0   6  -7 18732.0 1500.59   3
   0  -6   7 17417.4 1447.64   5
   0  -6  -7 17087.5 1206.88   2
   0  -6   8 13401.4 1285.66   5
   0   6  -8 13769.0 1304.45   3
   0  -6  -8 12777.1 1006.65   2
   0   6  -9 34815.5 2407.54   3
   0   6 -10 33110.7 2413.74   3
   0   6 -11 1047.51 395.617   3
   0   6 -12 22613.2 2059.90   3
   0   6 -13 35336.8 2793.72   3
   0   6 -14 26716.5 2436.12   3
   0   6  15 30033.9 1941.07  17
   0   6 -15 30608.5 2708.53   3
   0  -6 -15 28366.8 1929.98  13
   0  -6  16 30149.2 2005.05  31
   0   6 -16 25755.2 1771.52   8
   0  -6 -16 26066.8 1865.47  13
   0  -6 -16 27627.9 1797.30  20
   0   6  16 22848.4 1766.85  17
   0  -6 -17 8711.99 918.786  20
   0  -6  17 8748.32 999.297  31
   0  -6 -17 6878.53 892.448  13
   0   6 -17 7531.11 888.798   8
   0   6  17 7358.96 912.901  17
   0   6  18 3922.58 683.001  17
   0  -6  18 2628.71 570.578  31
   0  -6 -18 4107.75 638.912  20
   0  -6 -18 3119.89 627.330  13
   0   6 -18 3625.84 606.249   8
   0   6 -19 25773.6 1855.64   8
   0  -6 -19 21600.4 1853.53  13
   0  -6  19 25062.8 1971.70  31
   0   6  19 23578.2 1870.93  17
   0  -6 -19 24016.3 1792.82  20
   0   6 -19 24257.7 2088.06  22
   0   6 -20 14277.1 1326.02   8
   0  -6 -20 13001.8 1364.04  13
   0   6 -20 11667.9 1407.17  22
   0  -6  20 11583.6 1329.18  31
   0  -6 -20 13410.0 1284.61  20
   0   6  20 12106.9 1305.04  17
   0   6 -21 4574.73 776.631  20
   0  -6 -21 4464.49 709.691  20
   0  -6  21 3673.34 720.697  31
   0  -6 -21 4439.97 792.894  13
   0   6  21 4035.04 732.212  17
   0   6 -21 4871.36 889.123  22
   0   6  22 7341.08 997.284  17
   0  -6 -22 7358.04 1014.37  13
   0  -6  22 6797.79 991.928  31
   0   6 -22 6690.84 1028.09  20
   0   6 -22 7178.47 1090.78  22
   0   6  23 583.933 340.627  17
   0   6 -23 568.147 320.346  22
   0   6 -23 360.574 265.822  20
   0  -6 -23 436.382 212.130  13
   0  -6  23 49.0889 119.810  31
   0  -6 -24 822.613 350.441  13
   0   6 -24 554.738 241.308  20
   0   6  24 957.861 376.010  17
   0  -6  24 896.620 369.768  31
   0   6 -24 1011.50 406.849  22
   0   6 -25 14942.2 1527.26  22
   0  -6 -25 17041.7 1395.92   6
   0   6  25 15613.1 1453.49  17
   0  -6  25 13501.9 1377.10  31
   0   6 -25 15572.7 1425.39  20
   0   6 -26 224.313 144.150  13
   0   6 -26 109.845 147.123  22
   0   6 -26 167.083 172.183  20
   0  -6  26-40.8046 111.571  31
   0  -6 -26 97.1775 87.6371   6
   0   6  26-11.8123 161.246  17
   0   6 -27 53.0195 96.3972  13
   0  -6 -27 434.367 144.572   6
   0   6 -27-87.5040 161.284  20
   0   6  27 351.999 202.841  17
   0  -7   0 472.444 251.118   2
   0  -7   0-63.2674 116.206   4
   0  -7  -1 60435.3 3261.22   2
   0  -7   1 63017.8 3353.37   2
   0  -7  -1 66094.2 3057.27   4
   0  -7  -2 2578.01 441.385   4
   0  -7  -2 2763.87 486.004   2
   0  -7   2 3117.82 535.400   5
   0  -7  -3 9534.21 932.549   2
   0  -7   3 10244.3 1027.44   5
   0  -7  -4 9580.27 907.004   2
   0  -7   4 8975.78 1007.53   5
   0  -7  -5 24651.3 1607.80   2
   0  -7   5 24205.6 1806.35   5
   0   7  -5 23015.0 1725.67   3
   0  -7  -6 250255. 10265.9   2
   0  -7   6 246168. 10633.2   5
   0   7  -6 245706. 10568.6   3
   0  -7   7 18731.0 1634.75   5
   0   7  -7 19584.8 1616.55   3
   0  -7  -7 18755.2 1356.62   2
   0   7  -8 346529. 14712.6   3
   0  -7   8 358843. 14781.8   5
   0   7  -9 68514.8 3894.24   3
   0   7 -10 14139.2 1489.52   3
   0   7 -11 82530.5 4692.09   3
   0   7 -12 34308.5 2695.14   3
   0   7 -13 44653.0 3286.11   3
   0   7 -14-55.0739 175.820   3
   0  -7 -15 166.129 90.3548  20
   0   7 -15 465.847 322.956   3
   0   7  15 70.5091 91.4674  17
   0  -7 -15 189.872 147.959  13
   0  -7 -16 17286.6 1505.92  13
   0   7  16 19627.0 1548.12  17
   0   7 -16 18359.8 1445.71   8
   0  -7 -16 20955.2 1509.95  20
   0   7  17 11357.7 1187.67  17
   0  -7  17 15410.7 1403.73  31
   0  -7 -17 12792.4 1272.47  13
   0   7 -17 13437.6 1219.50   8
   0  -7 -17 12887.4 1182.57  20
   0  -7  18 9641.64 1134.76  31
   0  -7 -18 7447.20 993.628  13
   0   7  18 9446.66 1097.82  17
   0   7  19 60008.6 3612.58  17
   0  -7 -19 63876.2 3707.83  13
   0   7 -19 67568.1 4001.45  22
   0  -7  19 68476.2 3815.98  31
   0   7  20 2789.98 601.882  17
   0  -7  20 4400.37 790.577  31
   0  -7 -20 3711.08 708.987  13
   0   7 -20 4126.80 833.484  22
   0   7 -21 17805.5 1708.42  20
   0   7 -21 22461.9 2028.74  22
   0  -7 -21 22314.0 1885.58  13
   0   7  21 22619.8 1862.89  17
   0  -7  21 22340.8 1904.74  31
   0   7 -22 1933.30 560.781  22
   0  -7 -22 1672.13 458.740  13
   0  -7  22 2164.46 593.788  31
   0   7 -22 1920.98 487.796  20
   0   7  22 1840.37 470.701  17
   0   7  23 1557.38 428.905  17
   0  -7 -23 1651.15 450.210   6
   0   7 -23 733.811 218.775  22
   0   7 -23 1095.23 370.576  20
   0  -7  23 1009.49 379.190  31
   0   7 -24 339.056 156.962  20
   0  -7 -24 755.625 295.275   6
   0   7 -24 557.246 417.799  22
   0  -7  24 579.273 257.272  31
   0   7  24 450.185 288.926  17
   0  -7 -25 2357.09 473.093   6
   0  -7  25 1477.13 431.848  31
   0   7 -25 1824.04 509.910  22
   0   7  25 2117.37 502.691  17
   0   7 -25 1901.14 457.690  20
   0  -7  26 2871.05 564.203  31
   0   7 -26 2657.61 485.822  13
   0   7 -26 3314.64 559.852  20
   0  -7 -26 2688.01 489.829   6
   0   7  26 4584.73 773.891  17
   0   7 -26 3129.06 615.498  22
   0   7  27-97.1969 160.084  17
   0  -7 -27 35.1923 102.992   6
   0   7 -27 259.029 139.871  20
   0  -8   0 465099. 18783.0   2
   0  -8   1 14509.8 1338.32   2
   0  -8  -1 14658.0 1304.66   2
   0  -8   2 2538.79 518.685   5
   0  -8  -2 2342.85 436.393   4
   0  -8  -2 2481.17 480.155   2
   0  -8   3 18315.6 1543.55   5
   0  -8  -3 17003.6 1421.19   4
   0  -8  -3 17975.1 1429.27   2
   0  -8  -4 12800.2 1166.35   2
   0  -8   4 13773.8 1318.11   5
   0   8  -5 168813. 7643.93   3
   0  -8   5 174070. 7774.50   5
   0  -8  -5 165828. 7414.32   2
   0  -8  -6 867.910 252.726   2
   0  -8   6 144.232 161.646   5
   0   8  -6 413.017 217.046   3
   0  -8   7 53128.7 3227.00   5
   0  -8  -7 51666.9 2859.30   2
   0   8  -7 49544.0 3101.21   3
   0  -8   8 681.020 302.788   5
   0   8  -8 1072.25 367.100   3
   0   8  -9 44485.9 2976.24   3
   0   8 -10 73257.2 4283.25   3
   0   8 -11 1457.44 496.381   3
   0   8 -12 6901.97 1119.30   3
   0   8 -13 11152.4 1480.56   3
   0  -8  14 22452.3 1811.17  35
   0   8 -14 28679.0 1980.18  10
   0   8  14 27688.1 1833.69  17
   0   8 -14 28123.7 2557.88   3
   0  -8 -14 27638.0 1877.22  13
   0  -8 -15 1297.09 369.157  13
   0   8  15 1115.97 303.247  17
   0  -8 -16 1546.41 408.866  13
   0   8  16 1128.76 319.218  17
   0   8  17 26976.7 2054.11  17
   0  -8 -17 29249.1 2155.23  13
   0  -8 -18 695.953 281.795  13
   0   8  18 935.238 400.061  17
   0  -8  18 885.461 352.235  31
   0  -8  19 2358.09 604.999  31
   0   8  19 2506.21 586.014  17
   0  -8 -19 2389.48 576.486  13
   0   8 -19 1775.00 554.090  22
   0   8 -20 71213.6 4190.74  22
   0  -8  20 70802.2 3957.04  31
   0   8  20 61498.7 3744.82  17
   0   8 -21 1313.16 473.083  22
   0   8  21 1444.09 431.007  17
   0  -8  21 1505.38 469.710  31
   0   8 -21 1039.96 410.511  20
   0  -8 -21 1170.94 359.956   6
   0   8  22 65.7396 125.218  17
   0  -8  22 114.052 171.662  31
   0   8 -22 169.023 159.109  20
   0  -8 -22 200.321 217.588   6
   0   8 -22 104.938 158.048  22
   0   8 -23 4154.57 702.755  20
   0  -8 -23 4866.80 720.745   6
   0   8  23 4559.69 752.826  17
   0   8 -23 4827.41 859.904  22
   0  -8  23 3563.90 710.193  31
   0  -8  24 20992.9 1857.00  31
   0  -8 -24 27473.2 1890.12   6
   0   8  24 27089.5 2005.23  17
   0   8 -24 24533.8 1892.53  20
   0   8 -24 26368.6 2129.20  22
   0   8  25 1865.19 483.990  17
   0   8 -25 1543.15 389.817  20
   0  -8  25 1814.76 459.380  31
   0  -8 -25 2010.39 439.306   6
   0   8 -25 1942.79 466.197  22
   0  -8  26 746.590 263.153  31
   0   8 -26 1920.50 421.214  20
   0   8 -26 2264.21 516.523  22
   0  -8 -26 1873.13 392.859   6
   0   8  26 2437.91 491.392  17
   0   8  27 13508.5 1149.61  17
   0  -9   0 107.469 136.110   2
   0  -9  -1 108034. 5329.54   2
   0  -9  -2 13601.5 1304.07   2
   0  -9   2 13520.4 1340.22   5
   0  -9   3 178445. 8170.51   5
   0  -9  -3 179863. 8005.71   2
   0  -9  -4 26467.7 1924.21   2
   0  -9  -4 26819.9 2035.11   4
   0  -9   4 27819.4 2106.42   5
   0  -9   5 18462.8 1700.06   5
   0   9  -5 18956.9 1657.39   3
   0  -9  -5 18672.1 1531.97   2
   0  -9  -5 18139.4 1718.30   4
   0   9  -6 86.8003 104.220   3
   0  -9  -6 67.2214 126.334   2
   0  -9   6 104.316 113.894   5
   0   9  -7 6347.17 942.367   3
   0  -9   7 5960.51 929.402   5
   0  -9   8 17829.4 1742.48   5
   0   9  -8 17085.4 1669.04   3
   0  -9   9 22049.8 2008.60   5
   0   9  -9 21954.7 1980.88   3
   0   9 -10 195.073 200.010   3
   0   9 -11 32228.6 2631.31   3
   0   9 -12 3820.60 839.230   3
   0   9 -13 8325.68 963.767  10
   0   9  13 7396.95 837.824  17
   0  -9 -13 8532.65 856.989   6
   0  -9  13 6843.09 890.005  35
   0   9 -13 8173.53 1298.66   3
   0   9  14 60.9978 99.5542  17
   0  -9  14 96.8408 173.947  35
   0  -9 -14 312.379 155.210   6
   0   9 -14-174.990 96.0629  10
   0   9 -15 7.95759 159.300  10
   0   9  15 277.402 157.922  17
   0  -9 -15 436.330 199.871   6
   0  -9 -16 23317.5 1673.10   6
   0   9  16 18878.8 1613.88  17
   0   9  17 48467.2 3105.30  17
   0  -9 -17 61297.7 3209.86   6
   0  -9  18 6356.73 926.037  31
   0   9  18 4276.53 753.641  17
   0  -9 -18 5970.49 810.316   6
   0   9  19 5100.06 812.850  17
   0   9 -19 5297.45 920.875  22
   0  -9  19 5714.91 880.827  31
   0  -9 -19 5808.12 817.141   6
   0  -9 -20 14803.9 1387.02   6
   0   9 -20 14433.4 1591.04  22
   0  -9  20 15517.2 1548.76  31
   0   9  20 12225.7 1332.09  17
   0  -9 -21 15622.5 1429.22   6
   0   9 -21 16338.1 1682.34  22
   0   9  21 14824.1 1493.91  17
   0  -9  21 15328.9 1535.99  31
   0   9 -22 71.8042 133.617  20
   0   9 -22 428.234 266.313  22
   0   9  22 448.852 279.398  17
   0  -9 -22 676.109 292.645   6
   0  -9  22 738.009 327.025  31
   0  -9  23 13077.5 1384.98  31
   0   9  23 13777.8 1388.24  17
   0  -9 -23 16820.2 1424.14   6
   0   9 -23 15291.4 1560.53  22
   0   9 -23 12333.5 1296.51  20
   0  -9  24 4298.75 734.895  31
   0   9 -24 7372.09 1004.10  22
   0   9 -24 6053.09 821.601  20
   0   9  24 6295.18 870.217  17
   0  -9 -24 6885.39 836.193   6
   0  -9 -25 2833.68 511.539   6
   0   9  25 3343.71 600.368  17
   0   9 -25 3313.71 637.228  22
   0   9 -25 3228.84 553.225  20
   0  -9  25 2496.62 536.935  31
   0   9 -26 3986.97 666.264  22
   0  -9  26 2715.47 498.314  31
   0  -9 -26 4276.53 583.988   6
   0   9 -26 4621.51 623.831  20
   0 -10   0 312163. 13353.6   2
   0 -10  -1 11927.9 1302.15   2
   0 -10   1 11724.3 1308.50   5
   0 -10   2 50379.5 3197.04   5
   0 -10  -2 51447.1 3145.68   2
   0 -10  -3 185.693 211.080   2
   0 -10   3 111.414 128.113   5
   0 -10  -4 16412.9 1515.42   2
   0 -10   4 16746.9 1640.99   5
   0 -10   5 30258.4 2399.97   5
   0 -10  -5 31445.9 2223.26   2
   0  10  -5 31437.7 2349.22   3
   0  10  -6 37557.3 2684.73   3
   0 -10   6 38007.5 2782.87   5
   0 -10   7 6193.28 1024.48   5
   0  10  -7 6091.57 956.521   3
   0 -10  -7 5799.99 1067.55   4
   0 -10  -8 764.289 399.323   4
   0 -10   8 750.094 370.590   5
   0  10  -8 375.823 142.544   3
   0 -10   9 14762.2 1665.54   5
   0  10  -9 13698.4 1565.49   3
   0 -10  -9 14161.5 1837.15   4
   0 -10 -10 3300.25 973.852   4
   0  10 -10 4991.72 942.263   3
   0 -10 -11 23071.1 2626.72   4
   0  10 -11 25008.8 2295.33   3
   0  10  12 956.363 275.123  17
   0 -10 -12 618.805 195.729   6
   0 -10 -12-15.5896 142.626   4
   0  10 -12 693.316 387.786   3
   0 -10  12 779.337 286.857  35
   0  10 -12 82.2957 173.382  10
   0 -10 -13 3573.45 568.866   6
   0  10  13 2854.81 527.106  17
   0  10 -13 3693.90 645.779  10
   0 -10  13 3235.77 600.589  35
   0  10  14 40472.4 2523.47  17
   0 -10  14 39876.3 2675.87  35
   0  10 -14 43520.4 2733.03  10
   0 -10 -14 45325.8 2572.84   6
   0  10 -15 676.739 332.612  10
   0  10  15 324.312 233.726  17
   0 -10  15 493.989 269.832  35
   0 -10 -15 327.736 162.227   6
   0  10  16 868.997 286.107  17
   0 -10 -16 768.997 313.948   6
   0 -10 -17 39697.0 2487.61   6
   0  10  17 35784.5 2463.61  17
   0 -10 -18 34461.1 2311.67   6
   0 -10  18 37714.6 2572.69  31
   0  10  18 30957.9 2311.54  17
   0  10  19 371.981 273.397  17
   0 -10  19 378.166 251.646  31
   0  10 -19 285.467 171.307  22
   0 -10 -19 427.880 222.104   6
   0  10 -20 43581.5 3084.51  22
   0  10  20 43976.5 2874.27  17
   0 -10 -20 46764.9 2835.50   6
   0 -10  20 45618.1 2995.76  31
   0  10 -21 4503.53 828.828  22
   0 -10  21 4906.33 819.941  31
   0  10  21 4137.02 720.000  17
   0 -10 -21 4536.15 703.154   6
   0 -10 -22 2712.93 539.890   6
   0  10 -22 3141.06 687.878  22
   0  10 -22 2272.58 509.858  20
   0 -10 -22 2263.32 519.582  33
   0 -10  22 2503.39 577.728  31
   0  10  22 2850.16 631.818  17
   0  10  23 3307.90 627.432  17
   0  10 -23 2679.36 608.499  22
   0  10 -23 2585.89 548.605  20
   0 -10 -23 2317.43 498.417   6
   0 -10  23 4341.77 758.583  31
   0 -10 -23 2253.76 467.723  33
   0  10 -24 37979.2 2426.19  20
   0 -10  24 34149.8 2440.06  31
   0 -10 -24 38209.6 2378.92   6
   0  10  24 46255.9 2627.16  17
   0  10 -24 42278.4 2728.86  22
   0 -10  25-244.224 172.286  31
   0  10 -25-109.839 167.609  22
   0 -10 -25 121.579 106.702   6
   0  10 -25 166.315 158.229  20
   0 -11   0-12.3535 217.346   5
   0 -11  -1 152.189 200.471   2
   0 -11   1 278.591 258.647   5
   0 -11   2-16.6959 200.501   5
   0 -11  -2 179.577 143.665   2
   0 -11  -3 1922.80 525.640   2
   0 -11   3 2560.80 661.638   5
   0 -11   4 4137.86 837.676   5
   0 -11  -4 4074.26 766.254   2
   0  11  -5 12668.3 1449.95   3
   0 -11   5 13352.1 1543.84   5
   0 -11   6 934.690 431.209   5
   0  11  -6 261.579 181.228   3
   0 -11   7 176321. 8679.26   5
   0  11  -7 179608. 8570.13   3
   0 -11   8 37657.9 2948.48   5
   0  11  -8 37463.0 2853.99   3
   0 -11   9 1448.03 526.431   5
   0  11  -9 1193.52 444.516   3
   0  11 -10-398.135 287.801   3
   0 -11 -10 128.830 125.270   6
   0  11 -11 8835.87 1336.41   3
   0 -11 -11 7268.72 839.854  29
   0 -11 -11 8746.11 893.869   6
   0 -11  11 7649.68 973.441  19
   0 -11 -11 8155.44 934.836  33
   0  11 -11 9696.46 1026.56  10
   0 -11  11 7820.05 957.133  35
   0  11  11 9281.27 920.082  17
   0  11 -12 11297.9 1172.05  10
   0 -11 -12 10643.5 1048.95  29
   0 -11 -12 11329.2 1075.98   6
   0 -11 -12 10678.8 1127.22  33
   0 -11  12 11079.0 1225.35  19
   0 -11  12 12044.4 1251.28  35
   0  11  12 11402.9 1077.99  17
   0  11  13 17308.2 1451.67  17
   0 -11 -13 18710.4 1484.79   6
   0 -11 -13 18112.6 1552.30  33
   0  11 -13 20075.8 1649.35  10
   0 -11  13 17869.3 1606.48  35
   0  11 -14 40125.9 2607.40  10
   0 -11 -14 36975.8 2497.25  33
   0 -11  14 36013.1 2553.15  35
   0  11  14 37923.0 2419.73  17
   0 -11 -14 40327.3 2441.73   6
   0  11 -15 11287.5 1281.43  10
   0 -11  15 9139.02 1185.80  35
   0 -11 -15 11428.3 1250.98  33
   0 -11 -15 14038.5 1325.55   6
   0 -11 -16 123.709 138.722  33
   0  11  16-177.702 255.345  17
   0 -11 -16-46.1426 135.357   6
   0 -11 -17 21849.3 1855.94  33
   0  11  17 22683.2 1823.28  17
   0 -11 -17 23158.4 1790.00   6
   0 -11 -18 12966.3 1385.28  33
   0  11  18 14437.5 1423.87  17
   0 -11 -18 14426.9 1372.66   6
   0 -11  18 16003.8 1563.91  31
   0 -11 -19 151.381 206.937   6
   0 -11  19 59.5442 133.946  31
   0 -11 -19-159.914 269.486  33
   0  11  19 156.985 213.097  17
   0  11 -19-3.08228 178.701  22
   0 -11 -20 7966.11 1042.05  33
   0 -11  20 10016.6 1185.58  31
   0 -11 -20 8733.71 1035.05   6
   0  11  20 8032.42 1056.09  17
   0  11 -20 8326.51 1141.99  22
   0  11  21 3399.73 658.851  17
   0 -11  21 5821.08 884.519  31
   0 -11 -21 3248.80 661.322  33
   0  11 -21 4605.83 878.919  22
   0 -11 -21 3561.78 613.288   6
   0  11 -22 969.973 321.146  20
   0  11  22 2288.40 492.602  17
   0  11 -22 2079.30 567.630  22
   0 -11 -22 1530.89 448.673   6
   0 -11  22 1509.15 439.714  31
   0 -11 -22 1329.82 358.197  33
   0  11 -23 7806.89 939.725  20
   0  11 -23 8798.69 1110.52  22
   0 -11  23 8590.43 1022.63  31
   0 -11 -23 8297.25 944.881   6
   0 -11 -24 2072.43 430.108   6
   0 -11  24 1236.08 313.350  31
   0  11 -24 2649.38 554.270  22
   0  11 -24 1565.40 384.500  20
   0 -11 -25 5294.86 775.136  26
   0  11 -25 6193.72 830.966  22
   0 -11 -25 4754.95 625.424   6
   0  11 -25 5938.61 697.901  20
   0 -12   0 23331.3 2093.88   5
   0 -12  -1 23528.7 2079.02   5
   0 -12   1 23075.7 2105.45   5
   0 -12   2 12001.7 1461.32   5
   0 -12  -3 7766.83 1128.73   2
   0 -12   3 9236.63 1262.03   5
   0 -12   4 38124.9 2933.84   5
   0  12  -5 5448.71 954.350   3
   0 -12   5 6095.64 1047.28   5
   0  12  -6 1338.00 478.013   3
   0 -12   6 2607.42 714.937   5
   0 -12   7 35.0667 220.371   5
   0  12  -7 106.065 235.777   3
   0 -12  -8 39225.3 2494.73  26
   0  12  -8 43297.8 3123.25   3
   0 -12   8 45561.4 3299.30   5
   0 -12   9 22191.5 1778.31  18
   0 -12  -9 21352.0 1607.26  29
   0 -12  -9 21427.9 1754.69  26
   0 -12  -9 22639.6 1691.39  33
   0 -12  -9 20962.5 1563.70   6
   0  12  -9 27899.9 2406.67   3
   0  12  -9 22613.8 1694.27  10
   0 -12  10 72582.1 3939.71  19
   0  12 -10 79924.6 4716.08   3
   0  12 -10 68526.3 3743.66  10
   0 -12 -10 67339.0 3597.84   6
   0 -12  10 73500.8 3907.50  35
   0 -12 -10 72405.1 3779.74  33
   0 -12 -10 70787.8 3686.47  29
   0 -12 -10 67449.8 3880.73  26
   0  12 -11 30726.5 2117.08  10
   0 -12  11 31673.0 2221.05  35
   0  12  11 28576.5 1942.59  17
   0 -12 -11 29726.8 2010.65  29
   0 -12 -11 31415.1 2133.27  33
   0 -12 -11 26707.8 1923.43   6
   0 -12  11 32338.9 2287.87  19
   0 -12  12 1800.78 515.472  19
   0 -12 -12 843.202 281.944  29
   0 -12 -12 985.191 310.965  33
   0 -12  12 1590.05 451.689  35
   0 -12 -12 1642.27 404.292   6
   0  12 -12 864.910 306.574  10
   0  12  12 1269.23 378.451  17
   0  12  13 97.6126 97.1292  17
   0  12 -13-64.3283 157.279  10
   0 -12 -13-29.4344 154.580   6
   0 -12 -13 171.592 112.120  33
   0 -12  13 419.493 252.495  35
   0 -12 -13 183.025 155.065  29
   0  12 -14 15419.5 1484.81  10
   0  12  14 16181.6 1423.09  17
   0 -12  14 14642.6 1502.45  35
   0 -12 -14 15423.5 1465.69  33
   0 -12 -14 14995.7 1369.75   6
   0  12  15 1779.36 446.495  17
   0 -12 -15 2388.55 494.874   6
   0  12 -15 2365.88 553.974  10
   0 -12  15 2348.81 591.751  35
   0 -12 -15 2042.40 470.047  33
   0 -12 -16 3831.19 704.217  33
   0  12  16 3979.12 699.659  17
   0 -12 -16 4410.87 714.216   6
   0 -12 -17 1038.03 383.004  33
   0  12  17 732.182 302.290  17
   0 -12 -17 1016.16 336.461   6
   0  12 -18 24010.8 2067.37  22
   0  12  18 21982.3 1845.13  17
   0 -12 -18 20731.0 1762.09   6
   0 -12 -18 22963.4 1908.99  33
   0  12  19 6077.62 883.920  17
   0 -12  19 6477.66 967.213  31
   0 -12 -19 5774.76 867.581  33
   0  12 -19 5334.57 911.838  22
   0 -12 -19 5850.48 837.975   6
   0 -12 -20 426.394 229.294   6
   0  12 -20 112.632 168.161  22
   0 -12 -20-47.3820 179.679  33
   0 -12  21 7830.45 1007.87  31
   0 -12 -21 7356.02 912.947   6
   0  12 -21 6996.08 1028.82  22
   0 -12  22 1062.21 322.590  31
   0  12 -22 955.701 343.678  20
   0 -12 -22 596.816 273.411   6
   0  12 -22 610.150 295.925  22
   0 -12 -23 242.471 186.983   6
   0  12 -23 150.117 143.764  20
   0 -12  23 56.7065 145.691  31
   0 -12 -23-84.9087 202.844  26
   0  12 -23 177.608 137.576  22
   0  12 -24 7349.43 905.604  22
   0 -12 -24 7892.50 971.293  26
   0 -12  24 6971.29 842.437  31
   0 -12 -24 6000.41 734.041   6
   0  12 -24 7975.91 831.758  20
   0 -13   0 113.898 221.736   5
   0 -13  -1 1632.88 533.863   5
   0 -13   1 2383.54 623.758   5
   0 -13   2 2369.75 665.256   5
   0 -13  -2 2603.93 655.362   5
   0 -13   3 11642.8 1517.58   5
   0 -13  -3 11846.1 1463.35   5
   0 -13   4 53377.1 3745.10   5
   0 -13   5 8982.16 1337.31   5
   0  13  -5 7359.06 1178.37   3
   0 -13  -6 4939.08 761.877  26
   0 -13  -6 3838.42 611.525  29
   0  13  -6 4547.96 888.879   3
   0 -13   7 39648.8 2626.96  19
   0 -13  -7 40414.4 2457.60  29
   0 -13  -7 43059.0 2689.27  26
   0  13  -7 46075.7 3297.40   3
   0 -13   7 36213.3 2525.49  18
   0 -13  -7 41317.5 2518.37  33
   0 -13  -8 1035.70 320.126  29
   0 -13  -8 1096.07 377.737  26
   0 -13   8 835.107 282.522  19
   0 -13   8 295.018 202.314  18
   0 -13  -8 1260.68 323.269  33
   0 -13   9 31094.2 2342.79  18
   0 -13  -9 27943.4 2057.77   6
   0 -13  -9 37345.9 2302.10  29
   0 -13  -9 38548.0 2520.16  26
   0  13  -9 34872.1 2279.31  10
   0 -13  -9 36711.8 2334.08  33
   0 -13   9 36454.6 2476.93  19
   0 -13 -10 5364.57 857.357  26
   0 -13 -10 6118.68 836.176  33
   0 -13  10 5816.54 896.185  35
   0  13 -10 5701.52 814.243  10
   0 -13 -10 6413.93 828.682  29
   0 -13 -10 4920.72 718.990   6
   0 -13  10 7303.42 996.399  19
   0 -13  11 38155.4 2545.96  19
   0 -13 -11 27292.6 2048.34   6
   0 -13  11 34655.7 2412.32  35
   0 -13 -11 34326.0 2303.56  33
   0  13 -11 34077.3 2305.89  10
   0 -13 -11 30343.6 2355.16  26
   0 -13 -11 32437.3 2197.19  29
   0 -13 -12 17319.8 1530.73   6
   0 -13  12 22181.7 1846.99  35
   0 -13 -12 20693.7 1721.23  33
   0  13 -12 21630.5 1746.82  10
   0 -13  12 21999.2 1877.69  19
   0 -13 -12 19442.8 1602.78  29
   0 -13 -12 19269.2 1792.69  26
   0 -13 -13 8784.09 1039.61   6
   0 -13 -13 9078.62 1201.98  26
   0 -13 -13 9671.93 1065.98  29
   0 -13 -13 9988.01 1153.66  33
   0 -13  13 8965.32 1154.44  35
   0 -13 -14 4814.14 766.035   6
   0 -13 -14 5138.77 915.289  26
   0 -13  14 6697.65 971.505  35
   0 -13 -14 6544.16 846.687  29
   0 -13 -14 6588.81 940.210  33
   0  13 -14 6892.63 952.125  10
   0 -13  15 2228.52 544.914  35
   0  13 -15 2728.89 612.397  10
   0 -13 -15 2046.98 485.424   6
   0 -13 -15 2453.24 610.331  26
   0 -13 -15 2513.76 548.257  33
   0 -13 -16 17026.1 1751.57  26
   0 -13 -16 16263.3 1503.58   6
   0 -13 -16 17954.2 1620.97  33
   0 -13 -17 1609.38 494.368  26
   0 -13 -17 1182.27 384.420   6
   0 -13 -17 1856.94 468.350  33
   0 -13 -18 14647.8 1431.71  33
   0  13 -18 15801.8 1571.70  22
   0 -13  18 18181.7 1631.51  31
   0 -13 -18 11810.4 1459.97  26
   0 -13 -18 11416.9 1251.31   6
   0 -13 -19 2827.93 576.064  33
   0 -13  19 3291.27 659.233  31
   0 -13 -19 1755.94 471.425   6
   0  13 -19 2659.04 591.578  22
   0 -13 -19 2203.99 533.554  26
   0 -13 -20 772.573 337.767  26
   0 -13  20 1277.81 476.235  31
   0  13 -20 789.391 304.219  22
   0 -13 -20 79.4435 171.921   6
   0 -13  21 646.524 254.801  31
   0  13 -21 972.670 352.982  22
   0 -13 -21 611.530 243.975   6
   0 -13 -21 868.349 364.784  26
   0  13 -22 7929.96 916.504  20
   0 -13 -22 10011.3 1183.09  26
   0 -13 -22 7841.29 909.530   6
   0  13 -22 11373.1 1193.13  22
   0 -13  22 10077.6 1090.63  31
   0  13 -23 431.022 202.106  20
   0 -13 -23-26.0479 101.411   6
   0 -13  23 455.047 250.519  31
   0  13 -23 59.0593 171.204  22
   0 -13 -23-77.5489 131.510  26
   0 -14   0 945.614 257.525  29
   0 -14   0 1435.71 516.405   5
   0 -14   0 1303.82 416.892  26
   0 -14  -1 3436.15 549.858  29
   0 -14  -1 3396.10 632.488  26
   0 -14  -1 2110.21 604.296   5
   0 -14   1 3304.04 788.250   5
   0 -14   1 2798.73 518.615  18
   0 -14  -1 2647.92 526.569  18
   0 -14   1 2862.75 598.579  26
   0 -14  -2 4437.40 745.716  26
   0 -14   2 2776.82 603.161  26
   0 -14  -2 4097.85 658.934  18
   0 -14   2 3159.25 583.046  18
   0 -14  -2 3269.31 760.514   5
   0 -14  -2 3439.77 565.536  29
   0 -14  -3 3090.72 701.004   5
   0 -14  -3 3798.20 689.769  26
   0 -14   3 1965.23 515.547  26
   0 -14  -3 2200.96 446.010  29
   0 -14   3 2129.31 495.913  18
   0 -14  -3 3086.40 560.171  18
   0 -14   4 1.19651 124.931  18
   0 -14   4-245.698 188.964  19
   0 -14  -4-58.8343 184.721  26
   0 -14   4 92.3006 140.207  26
   0 -14  -4 85.0110 146.561  18
   0 -14  -4 51.9777 110.558  29
   0 -14  -5 22607.3 1725.78  29
   0 -14  -5 27682.6 2022.94  26
   0 -14   5 21492.6 1790.64  18
   0  14  -5 24126.7 2300.69   3
   0 -14   5 23669.5 1912.65  19
   0 -14  -6 20250.5 1722.12  26
   0 -14   6 16798.5 1552.43  18
   0 -14   6 18087.9 1652.92  19
   0 -14  -6 19397.5 1552.32  29
   0 -14  -7 3906.21 745.284  26
   0 -14   7 5299.05 823.433  19
   0 -14  -7 4493.49 702.621  29
   0 -14  -7 3850.71 654.007  33
   0 -14   7 4558.85 761.913  18
   0 -14   8 12708.8 1362.41  18
   0 -14  -8 14588.9 1493.65  26
   0 -14   8 14820.3 1473.98  19
   0 -14  -8 13877.8 1306.69  29
   0 -14  -8 13919.3 1331.07  33
   0 -14   9 4003.72 747.142  19
   0  14  -9 2757.67 543.809  10
   0 -14  -9 3436.94 654.577  33
   0 -14  -9 2731.02 644.409  26
   0 -14  -9 3267.72 605.696  29
   0 -14   9 2009.23 535.916  18
   0 -14  10 762.900 362.810  35
   0 -14 -10 545.637 468.726  33
   0 -14  10 304.696 271.835  19
   0 -14 -10 480.543 228.847  29
   0 -14 -10 317.852 285.802  26
   0  14 -10 535.574 246.403  10
   0 -14 -11 8609.21 1157.52  26
   0  14 -11 10063.6 1125.53  10
   0 -14  11 10283.3 1238.38  19
   0 -14 -11 9843.05 1106.82  29
   0 -14  11 9358.18 1172.50  35
   0 -14 -11 9350.80 1098.45  33
   0 -14 -12 12860.0 1448.72  26
   0 -14  12 13371.6 1439.14  35
   0  14 -12 13722.5 1364.03  10
   0 -14 -12 13192.5 1296.22  29
   0 -14 -12 13045.0 1347.85  33
   0 -14 -12 10466.2 1171.39   6
   0 -14 -13 2713.80 565.574   6
   0 -14 -13 3672.65 653.739  29
   0  14 -13 3618.98 683.287  10
   0 -14 -13 3171.10 719.333  26
   0 -14 -13 4063.69 704.021  33
   0 -14  13 3185.99 687.145  35
   0 -14 -14 10423.7 1122.74  29
   0 -14  14 10179.1 1249.40  35
   0 -14 -14 11244.7 1364.50  26
   0 -14 -14 7825.15 1025.67   6
   0 -14 -14 11641.5 1255.76  33
   0  14 -14 10832.0 1226.00  10
   0 -14 -15 21251.1 1774.16  33
   0 -14  15 18757.0 1765.83  35
   0 -14 -15 20234.5 1912.38  26
   0 -14 -15 14700.9 1487.76   6
   0  14 -15 21354.6 1793.50  10
   0 -14 -16 1762.84 478.706  33
   0 -14 -16 1385.17 523.303  26
   0 -14 -16 951.218 385.924   6
   0 -14 -17 221.148 169.672   6
   0 -14 -17 1033.88 308.133  33
   0 -14 -17 904.201 308.708  26
   0  14 -17 884.289 367.107  22
   0 -14 -18-161.200 178.938   6
   0 -14  18 310.815 264.243  31
   0  14 -18 126.329 201.596  22
   0 -14 -18 380.429 210.064  26
   0  14 -19 14557.1 1449.23  22
   0 -14 -19 13650.6 1497.39  26
   0 -14  19 16228.8 1490.09  31
   0 -14 -20 126.364 194.332  26
   0 -14  20 826.868 318.308  31
   0  14 -20 487.148 277.329  22
   0 -14  21 10572.5 1141.79  31
   0 -14 -21 10890.7 1233.33  26
   0  14 -21 10449.0 1147.88  22
   0 -14  22 4796.55 704.939  31
   0  14 -22 4961.26 726.812  22
   0 -14 -22 4114.36 702.403  26
   0  14 -22 3530.47 543.130  20
   0 -14 -23 9129.79 1021.97  26
   0 -15   0-28.0125 220.787  26
   0 -15   0-68.1897 158.799  18
   0 -15   0 409.936 165.293  29
   0 -15   1 5288.68 788.605  18
   0 -15  -1 5998.60 775.095  29
   0 -15   1 4762.44 811.054  26
   0 -15  -1 6146.81 927.396  26
   0 -15   1 4614.27 675.842  29
   0 -15  -1 5868.57 828.916  18
   0 -15   2 2772.33 499.094  29
   0 -15   2 3432.22 637.102  18
   0 -15  -2 3332.01 576.833  29
   0 -15   2 2799.07 623.605  26
   0 -15  -2 4071.27 672.683  18
   0 -15  -2 3582.96 706.419  26
   0 -15  -3 9574.24 1042.65  29
   0 -15   3 8164.94 1154.73  26
   0 -15  -3 12498.9 1227.97  18
   0 -15  -3 10291.5 1215.99  26
   0 -15   3 9255.19 1094.90  18
   0 -15   4 10492.4 1340.62  26
   0 -15   4 13148.6 1440.79  19
   0 -15   4 13633.0 1382.02  18
   0 -15  -4 16822.2 1577.88  26
   0 -15  -4 15522.2 1367.31  29
   0 -15  -4 16792.5 1473.19  18
   0 -15   5 388.724 255.077  18
   0 -15   5 135.274 159.798  19
   0 -15  -5 271.491 214.310  26
   0 -15  -5 79.2327 157.807  29
   0 -15  -5 380.615 235.325  18
   0 -15  -6 3664.16 640.129  29
   0 -15  -6 3997.30 743.402  26
   0 -15  -6 4298.57 753.755  18
   0 -15   6 3029.46 641.122  18
   0 -15   6 2953.38 664.242  19
   0 -15  -7 1083.76 397.574  26
   0 -15   7 1204.88 413.175  18
   0 -15  -7 1253.86 360.936  29
   0 -15   7 1100.48 355.345  19
   0 -15  -8 26036.7 2129.09  26
   0 -15   8 25382.6 2073.21  19
   0 -15   8 20536.7 1888.24  18
   0 -15  -8 23849.0 1872.19  29
   0 -15  -9 2028.22 487.317  29
   0 -15   9 1209.18 438.837  18
   0 -15   9 1634.05 507.635  19
   0  15  -9 1099.90 326.949  10
   0 -15  -9 2433.90 567.937  26
   0 -15  10 4567.29 822.119  35
   0 -15 -10 4901.57 785.860  33
   0 -15 -10 5389.60 807.399  29
   0 -15  10 5770.81 934.626  19
   0 -15 -10 4560.41 856.558  26
   0  15 -10 4785.44 760.466  10
   0 -15  11 6.99850 219.890  19
   0 -15  11 100.319 237.174  35
   0 -15 -11-15.3722 319.540  26
   0  15 -11-26.0649 124.401  10
   0 -15 -11-195.303 214.648  29
   0 -15 -11 187.887 132.357  33
   0 -15 -12 1888.35 477.714  33
   0 -15 -12 2186.92 568.894  26
   0 -15  12 2706.95 638.768  35
   0 -15 -12 2448.91 542.079  29
   0  15 -12 1359.76 421.731  10
   0 -15 -13 10361.8 1142.18  29
   0  15 -13 10145.8 1162.61  10
   0 -15 -13 7994.62 1055.53  33
   0 -15 -13 8190.57 1185.34  26
   0 -15  13 9571.20 1214.68  35
   0  15 -14 882.818 357.788  10
   0 -15 -14 978.770 346.122  33
   0 -15  14 1326.52 436.773  35
   0 -15 -14 1589.96 419.307  29
   0 -15 -14 1438.18 518.285  26
   0 -15 -15 330.544 203.653  26
   0 -15 -15 133.597 171.058  29
   0 -15 -15 312.997 203.341  33
   0  15 -15-44.4785 556.087  10
   0 -15  15-198.909 307.865  35
   0 -15 -16 20663.4 1971.81  26
   0 -15 -16 23260.4 1864.94  33
   0  15 -17 252.596 193.967  22
   0 -15 -17 228.219 177.913  26
   0 -15 -18 12321.6 1411.90  26
   0 -15  18 12384.7 1321.81  31
   0  15 -18 11945.8 1263.39  22
   0 -15  19 3616.56 689.124  31
   0 -15 -19 3321.36 704.758  26
   0  15 -19 2948.77 578.121  22
   0 -15 -20 2543.34 574.595  26
   0  15 -20 2529.36 516.567  22
   0 -15  20 3024.15 566.361  31
   0 -15 -21 800.167 289.763  26
   0  15 -21 1240.27 331.234  22
   0  15 -21 1286.31 330.206  20
   0 -15  21 1306.39 380.007  31
   0 -15 -22 20263.0 1611.85  26
   0 -16   0 2679.50 650.027  26
   0 -16   0 3315.76 588.315  29
   0 -16   0 3719.19 688.726  18
   0 -16  -1 653.314 312.192  18
   0 -16   1 443.549 273.110  18
   0 -16  -1 806.898 324.264  29
   0 -16   1 753.013 279.212  29
   0 -16  -1 175.727 157.845  26
   0 -16   1 421.941 280.823  26
   0 -16  -2 421.189 259.607  29
   0 -16   2-32.8215 263.861  26
   0 -16   2 386.716 135.330  18
   0 -16  -2 165.144 238.891  18
   0 -16  -2 429.931 233.847  26
   0 -16   2 512.662 210.412  29
   0 -16  -3 1016.56 308.282  29
   0 -16  -3 770.392 310.058  18
   0 -16   3 559.613 272.788  26
   0 -16  -3 1346.17 470.522  26
   0 -16   3 944.430 364.088  19
   0 -16   3 687.189 336.843  18
   0 -16  -4 4659.30 844.666  26
   0 -16   4 2973.69 675.661  19
   0 -16  -4 3209.05 614.882  29
   0 -16   4 3144.92 633.130  18
   0 -16  -4 3855.20 694.801  18
   0 -16   5 25733.2 2184.60  19
   0 -16  -5 27736.1 2061.01  29
   0 -16   5 25902.5 2112.55  18
   0 -16  -5 28864.2 2147.42  18
   0 -16  -5 28591.8 2271.23  26
   0 -16  -6 1177.29 418.268  29
   0 -16   6 819.887 321.563  19
   0 -16   6 315.389 240.917  18
   0 -16  -6 858.420 382.820  26
   0 -16  -6 799.249 312.308  18
   0 -16   7-211.766 222.182  18
   0 -16   7 13.1938 119.092  19
   0 -16  -7-59.9825 178.189  18
   0 -16  -7 106.639 144.229  29
   0 -16  -7-231.810 273.065  26
   0 -16   8 3427.52 712.423  18
   0 -16  -8 4307.60 744.536  29
   0  16  -8 4747.79 729.776  10
   0 -16   8 5082.43 875.942  19
   0 -16  -8 4397.00 834.674  26
   0 -16  -8 4826.40 800.879  18
   0  16  -9 21089.0 1763.62  10
   0 -16   9 20283.8 1893.67  35
   0 -16   9 23186.3 2021.37  19
   0 -16  -9 21532.2 1817.42  29
   0 -16  -9 25551.9 2133.95  26
   0 -16  10 1936.50 533.844  35
   0 -16  10 1784.34 542.445  19
   0 -16 -10 1910.89 468.132  29
   0  16 -10 1835.47 456.752  10
   0 -16 -10 2036.72 577.929  26
   0 -16 -11 4453.47 841.493  26
   0 -16 -11 4003.67 707.315  29
   0  16 -11 3727.39 686.387  10
   0 -16  11 5591.76 901.477  35
   0 -16 -12 15636.3 1511.73  29
   0 -16 -12 17529.4 1794.00  26
   0  16 -12 19238.6 1637.10  10
   0 -16  12 17143.2 1681.20  35
   0 -16  13 2708.62 638.534  35
   0  16 -13 2720.83 693.329  10
   0 -16 -13 1802.48 539.059  26
   0 -16 -13 2247.78 535.705  29
   0 -16 -14 455.992 286.203  29
   0 -16 -14-121.641 211.929  26
   0  16 -14 114.426 204.553  10
   0 -16  14 106.704 217.695  35
   0 -16  15 6820.76 1002.72  35
   0 -16 -15 8440.44 1152.38  26
   0 -16 -15 8734.87 992.754  29
   0 -16 -16 9011.81 1203.88  26
   0 -16 -17-16.7657 245.261  26
   0 -16  18 224.868 191.705  31
   0 -16 -18-133.754 216.561  26
   0 -16 -19 7802.35 1035.20  26
   0 -16  19 8721.61 993.644  31
   0 -16 -20 5121.13 776.795  26
   0 -16  20 5666.95 749.541  31
   0 -16 -21-75.9970 222.208  26
   0 -17   0 31.7498 177.789  18
   0 -17   0-103.643 172.938  29
   0 -17   0-207.687 327.365  26
   0 -17  -1 826.492 342.260  18
   0 -17  -1 662.495 239.991  29
   0 -17   1 494.693 217.744  18
   0 -17   1 1355.76 367.652  29
   0 -17   1 537.736 322.971  26
   0 -17  -1 269.753 219.286  26
   0 -17  -2 2968.87 622.149  18
   0 -17  -2 2730.18 675.219  26
   0 -17  -2 2786.07 583.505  29
   0 -17   2 3458.04 679.102  18
   0 -17   2 3044.55 685.116  19
   0 -17   2 2785.94 668.248  26
   0 -17   3 1895.87 582.731  26
   0 -17   3 1957.01 541.319  19
   0 -17  -3 1780.51 478.836  29
   0 -17  -3 2299.41 615.293  26
   0 -17  -3 1788.77 496.330  18
   0 -17   3 1805.26 492.444  18
   0 -17  -4 7153.36 952.892  29
   0 -17   4 8484.09 1161.76  19
   0 -17  -4 7757.18 1029.16  18
   0 -17   4 7125.92 1013.90  18
   0 -17  -4 8115.87 1149.70  26
   0 -17  -5-161.993 214.195  29
   0 -17  -5-25.1585 151.323  18
   0 -17   5 364.944 415.155  19
   0 -17  -5 421.366 381.193  26
   0 -17   6 19050.2 1850.57  19
   0 -17  -6 20729.4 1954.10  26
   0 -17   6 17272.5 1743.81  18
   0 -17  -6 23141.6 1893.26  18
   0 -17  -6 20316.5 1743.14  29
   0 -17  -7 1911.32 533.722  18
   0 -17   7 406.676 202.715  18
   0 -17   7 1293.01 482.152  19
   0 -17  -7 2216.41 615.042  26
   0 -17  -7 1696.94 470.900  29
   0 -17   8 8286.77 1188.56  18
   0 -17  -8 13250.9 1497.46  26
   0 -17  -8 11418.0 1287.32  29
   0 -17  -8 13872.7 1418.72  18
   0 -17   8 12302.5 1412.17  19
   0 -17  -9 3643.21 774.401  26
   0 -17   9 3060.14 702.673  35
   0 -17  -9 3498.34 686.229  29
   0 -17  -9 3810.02 725.603  18
   0 -17   9 3022.81 702.342  19
   0 -17 -10 709.773 345.032  29
   0 -17 -10 802.967 718.968  26
   0 -17  10 331.684 333.271  35
   0 -17 -10 175.667 115.486  18
   0 -17  10 152.273 172.396  19
   0 -17 -11 336.589 336.841  26
   0 -17  11 211.698 290.701  35
   0 -17 -11 412.141 244.051  18
   0 -17 -11 113.698 204.164  29
   0 -17 -12 4742.07 902.089  26
   0 -17  12 3881.65 758.506  35
   0 -17 -12 4584.18 779.781  29
   0 -17 -13 8265.04 1017.04  29
   0 -17  13 7342.23 1055.37  35
   0 -17 -13 9306.78 1223.51  26
   0 -17  14 23083.1 2000.41  35
   0 -17 -14 29287.2 2317.34  26
   0 -17 -14 26484.8 1952.80  29
   0 -17  15 410.772 249.284  35
   0 -17 -15 934.782 462.799  26
   0 -17 -16 6046.01 978.810  26
   0 -17 -17 11328.6 1298.20  26
   0 -17 -18 4991.36 812.625  26
   0 -17  18 4208.62 684.485  31
   0 -17  19 3940.17 618.134  31
   0 -17 -19 3431.69 642.208  26
   0 -18   0 5418.62 860.021  18
   0 -18   0 4213.07 821.263  26
   0 -18  -1 697.743 257.614  29
   0 -18  -1 357.956 231.595  26
   0 -18   1 797.463 354.254  19
   0 -18   1 811.493 363.945  18
   0 -18   1 235.250 181.410  26
   0 -18  -1 1039.27 438.714  18
   0 -18  -2 1521.13 453.632  26
   0 -18  -2 1639.78 453.134  29
   0 -18   2 2343.71 600.842  19
   0 -18   2 2840.90 631.367  18
   0 -18  -2 2399.07 581.826  18
   0 -18   2 2321.64 632.912  26
   0 -18  -3 2143.42 563.902  18
   0 -18   3 1457.36 441.623  18
   0 -18  -3 2325.97 534.612  29
   0 -18  -3 1327.03 436.128  26
   0 -18   3 1583.63 512.249  19
   0 -18  -4 7803.75 1013.62  29
   0 -18  -4 7924.55 1090.10  18
   0 -18   4 8765.40 1210.87  19
   0 -18  -4 7820.08 1153.29  26
   0 -18   4 6621.29 1014.77  18
   0 -18  -5 170.692 143.013  18
   0 -18  -5 61.7101 170.835  26
   0 -18  -5 270.229 189.607  29
   0 -18   5 262.360 258.162  19
   0 -18   5 326.888 280.611  18
   0 -18  -6 12893.7 1511.28  26
   0 -18  -6 12276.8 1344.74  18
   0 -18   6 10362.2 1278.00  18
   0 -18   6 11697.9 1391.35  19
   0 -18  -6 11684.1 1301.24  29
   0 -18  -7 673.740 395.660  26
   0 -18  -7 463.951 269.032  18
   0 -18  -7 498.777 274.487  29
   0 -18   7 565.096 315.073  19
   0 -18   7 363.424 236.926  18
   0 -18   8 2014.93 553.984  19
   0 -18  -8 2144.32 589.098  26
   0 -18  -8 1872.28 462.913  29
   0 -18   8 1645.15 490.581  35
   0 -18  -8 2213.88 569.221  18
   0 -18  -9 1108.74 410.686  18
   0 -18  -9 377.614 273.390  29
   0 -18  -9 365.822 306.797  26
   0 -18   9 1239.52 504.688  19
   0 -18   9 1771.91 623.731  35
   0 -18  10-9.40067 265.522  35
   0 -18 -10 272.084 227.569  29
   0 -18 -10 207.492 294.481  26
   0 -18 -10 56.1456 144.390  18
   0 -18 -11 2307.25 545.990  29
   0 -18 -11 2344.64 541.853  18
   0 -18 -11 2537.25 660.031  26
   0 -18  11 2136.43 554.971  35
   0 -18 -12 1379.22 409.525  29
   0 -18 -12 1790.58 464.731  18
   0 -18  12 2290.21 567.424  35
   0 -18 -12 1845.39 547.397  26
   0 -18 -13 317.025 222.437  26
   0 -18  13 33.5594 200.006  35
   0 -18 -14 10874.3 1297.11  26
   0 -18 -14 12395.5 1346.63  18
   0 -18  14 7822.00 1033.17  35
   0 -18 -15 13107.5 1315.69  18
   0 -18 -15 12181.6 1361.67  26
   0 -18 -16 4070.19 742.741  26
   0 -18 -16 3598.01 639.765  18
   0 -18  17 526.255 250.023  31
   0 -18 -17 521.534 230.071  18
   0 -18 -17 1109.99 377.774  26
   0 -18 -18 6790.20 833.487  18
   0 -18 -18 7211.57 929.779  26
   0 -18  18 8141.17 888.192  31
   0 -19   0 24.7188 146.730  18
   0 -19   0 334.876 341.204  19
   0 -19   0-285.544 338.248  26
   0 -19   1 1340.32 428.968  26
   0 -19   1 2037.14 575.460  19
   0 -19  -1 1654.06 576.271  26
   0 -19  -1 1389.13 463.351  18
   0 -19   1 2435.38 692.356  18
   0 -19   2 6275.58 1021.38  19
   0 -19  -2 6872.48 992.512  18
   0 -19  -2 4145.01 864.757  26
   0 -19   2 6518.37 982.227  18
   0 -19  -3 17709.8 1667.55  18
   0 -19  -3 13931.9 1648.74  26
   0 -19   3 17147.6 1654.51  18
   0 -19   3 17117.6 1759.59  19
   0 -19  -4 219.120 240.096  18
   0 -19   4-25.1647 165.620  19
   0 -19   4 515.834 335.327  18
   0 -19  -4 31.1312 224.038  26
   0 -19  -4 86.6138 124.156  29
   0 -19  -5 4949.76 796.166  29
   0 -19  -5 8580.73 1092.66  18
   0 -19  -5 5558.09 999.802  26
   0 -19   5 6120.98 962.824  18
   0 -19   5 6134.88 975.122  19
   0 -19   6 1362.99 432.553  18
   0 -19   6 2276.79 588.694  19
   0 -19  -6 1500.32 423.219  29
   0 -19  -6 2236.22 596.649  18
   0 -19  -6 1730.00 528.138  26
   0 -19  -7 15255.7 1675.54  26
   0 -19   7 14961.9 1576.16  19
   0 -19  -7 16581.2 1588.89  18
   0 -19  -7 13192.6 1408.47  29
   0 -19  -8 28.8674 235.267  26
   0 -19  -8-117.770 277.287  18
   0 -19   8-190.823 250.901  19
   0 -19   8 334.908 195.403  35
   0 -19  -8-82.0414 194.078  29
   0 -19  -9 1568.51 429.697  29
   0 -19   9 1451.44 487.798  35
   0 -19  -9 1654.54 533.006  26
   0 -19  -9 2090.14 513.240  18
   0 -19 -10-58.0754 140.614  26
   0 -19 -10 327.305 303.098  18
   0 -19  10 236.744 192.067  35
   0 -19 -11 974.271 334.863  18
   0 -19  11 808.016 349.138  35
   0 -19  12 902.204 369.170  35
   0 -19 -12 530.784 252.440  18
   0 -19 -12 804.118 362.023  26
   0 -19  13 2727.25 587.037  35
   0 -19 -13 3469.15 743.739  26
   0 -19 -13 4367.19 720.761  18
   0 -19 -14 128.228 199.811  26
   0 -19 -14 30.5792 158.877  18
   0 -19  14-288.612 243.451  35
   0 -19 -15 334.949 224.723  18
   0 -19 -15 436.796 238.275  26
   0 -19 -16-90.4174 130.334  18
   0 -19 -16-166.718 159.014  26
   0 -19 -17 19428.9 1602.54  26
   0 -19  17 22384.9 1557.65  31
   0 -20   0 1061.41 417.874  26
   0 -20   0 1255.26 469.057  19
   0 -20   0 1001.01 441.254  18
   0 -20   1-32.1561 225.853  18
   0 -20  -1 19.8280 151.010  18
   0 -20  -1-16.4488 154.032  19
   0 -20   1 135.929 193.832  19
   0 -20  -1-144.620 363.525  26
   0 -20  -2 4476.20 771.716  18
   0 -20  -2 3138.77 755.994  26
   0 -20   2 3919.37 732.840  18
   0 -20   2 4630.14 853.889  19
   0 -20   3-46.0387 174.691  18
   0 -20  -3 600.027 359.896  18
   0 -20  -3 186.359 241.280  26
   0 -20   3 442.405 222.226  19
   0 -20   4 6380.94 948.948  18
   0 -20  -4 6578.53 1068.33  26
   0 -20   4 6390.76 1016.64  19
   0 -20  -4 6761.60 976.504  18
   0 -20  -5 508.222 296.902  18
   0 -20  -5 246.734 254.664  26
   0 -20   5 619.711 295.966  19
   0 -20  -6 7853.34 1146.39  26
   0 -20  -6 7503.11 1031.60  18
   0 -20   6 8271.73 1114.26  19
   0 -20   7 3575.25 720.732  35
   0 -20  -7 4192.29 727.040  18
   0 -20   7 6016.33 941.742  19
   0 -20  -7 4376.27 853.997  26
   0 -20  -8 3728.42 789.601  26
   0 -20   8 4336.19 770.796  35
   0 -20  -8 4632.04 766.414  18
   0 -20   8 4904.20 819.052  19
   0 -20  -9 3011.14 632.801  18
   0 -20   9 2822.34 627.456  35
   0 -20  -9 2682.96 656.810  26
   0 -20 -10 13453.5 1323.10  18
   0 -20 -10 11696.5 1363.02  26
   0 -20  10 12632.3 1338.33  35
   0 -20 -11 536.957 302.352  26
   0 -20 -11 274.128 178.220  18
   0 -20  11 665.001 303.347  35
   0 -20 -12 1401.09 378.928  18
   0 -20  12 909.477 292.658  35
   0 -20 -12 1308.66 440.522  26
   0 -20  13 1677.02 410.923  35
   0 -20 -13 2397.73 483.591  18
   0 -20 -13 2373.75 576.170  26
   0 -20 -14 7684.63 884.809  18
   0 -20 -14 8728.30 1035.38  26
   0 -20 -15 1619.84 424.388  26
   0 -21   0-260.013 234.550  19
   0 -21   0-391.195 236.989  18
   0 -21  -1 1318.32 461.539  19
   0 -21   1 1325.98 405.332  18
   0 -21  -1 1795.06 484.608  18
   0 -21   1 1706.90 487.152  19
   0 -21  -2-118.436 290.443  26
   0 -21  -2-32.0970 180.143  18
   0 -21   2 451.397 254.703  19
   0 -21  -2 67.3827 202.829  19
   0 -21   3 198.480 180.196  19
   0 -21  -3 86.6828 203.201  26
   0 -21  -3 627.163 351.672  19
   0 -21  -3 267.613 255.194  18
   0 -21  -4 708.940 329.852  26
   0 -21   4 1183.09 427.774  19
   0 -21  -4 1356.98 409.935  18
   0 -21  -5 969.773 334.296  18
   0 -21  -5 552.949 334.891  26
   0 -21   5 635.748 318.060  19
   0 -21  -6 5387.87 918.755  26
   0 -21   6 6941.13 966.254  19
   0 -21  -6 8195.40 1049.49  18
   0 -21   6 6394.08 933.967  35
   0 -21  -7 12904.5 1476.67  26
   0 -21   7 16653.1 1525.19  35
   0 -21  -7 15412.3 1431.28  18
   0 -21  -8 2120.20 492.336  18
   0 -21   8 2337.88 534.821  35
   0 -21  -8 2229.15 556.011  26
   0 -21  -9 1487.04 403.089  18
   0 -21  -9 1565.83 498.763  26
   0 -21   9 1756.69 457.892  35
   0 -21  10 6863.67 887.094  35
   0 -21 -10 6251.67 824.664  18
   0 -21 -10 5816.69 891.116  26
   0 -21  11 3558.77 611.383  35
   0 -21 -11 3726.70 676.719  26
   0 -21 -11 3719.29 612.542  18
   0 -21 -12 1584.54 377.739  18
   0 -21  12 904.260 296.791  35
   0 -21 -12 1073.91 353.423  26
   0 -21 -13 26874.9 1950.61  26
   0 -22   0 646.926 297.175  19
   0 -22   1 249.147 206.867  19
   0 -22  -1 53.3082 194.809  19
   0 -22   2 1750.55 491.716  19
   0 -22  -2 1726.48 463.935  19
   0 -22  -3 40.3027 158.968  19
   0 -22   3-195.381 279.173  19
   0 -22  -4 1981.94 516.345  26
   0 -22  -4 3444.02 696.829  19
   0 -22   4 2254.22 533.252  19
   0 -22   5 5990.15 848.270  35
   0 -22   5 7873.63 964.406  19
   0 -22  -5 5894.93 922.961  26
   0 -22  -5 6169.27 927.191  19
   0 -22   6 2548.14 535.451  35
   0 -22  -6 2647.19 586.223  19
   0 -22  -6 1881.17 504.451  26
   0 -22  -7 1489.53 427.520  26
   0 -22   7 2197.51 492.137  35
   0 -22   8 1379.26 394.230  35
   0 -22  -8 985.279 350.377  26
   0 -22  -9 2134.55 523.567  26
   0 -22   9 2778.69 536.085  35
   0 -22 -10 16841.2 1484.85  26
   0 -23   0-190.905 111.249  19
   0 -23  -1 2037.86 457.870  19
   0 -23   1 1869.69 446.486  19
   0 -23   2 6924.87 877.734  19
   0 -23  -2 7735.66 962.441  19
   0 -23   3 1729.72 417.718  35
   0 -23  -3 1078.54 368.421  19
   0 -23   3 1700.78 430.062  19
   0 -23  -4 6588.24 891.183  19
   0 -23   4 7998.75 909.594  35
   0 -23   4 7109.37 866.020  19
   0 -23  -5 279.204 210.338  19
   0 -23   5 107.189 176.882  35
   0 -23  -6 354.112 243.289  19
   0 -23   6 349.154 182.099  35
   1   0 -28-91.2132 179.877  13
   1   0 -28 31.8739 140.844  20
   1   0 -27 44942.6 2653.78  20
   1   0 -27 41292.6 2626.59  13
   1   0 -26-58.1049 134.082  13
  -1   0  26 140.875 149.378  17
   1   0 -25 3513.00 639.887  20
  -1   0  25 3644.80 666.531  17
   1   0 -25 3175.71 644.372  13
  -1   0  25 2956.42 571.953  23
   1   0 -24 26.3912 162.374  20
   1   0 -24 117.875 194.440  13
  -1   0  24-121.773 149.056  17
  -1   0  23 46969.5 2902.49  17
   1   0 -23 43832.3 2943.25  13
   1   0 -23 50285.9 3015.86  20
  -1   0  22 20.6279 131.942  17
   1   0 -22 544.200 355.187  20
   1   0 -21 74260.8 4372.38   8
  -1   0  21 71066.1 4490.02  31
  -1   0  21 102157. 4619.17  17
   1   0 -21 99549.1 4657.61  20
  -1   0  20-0.68287 165.750  31
   1   0 -20-73.0923 196.244  20
   1   0 -20 318.481 240.646  22
  -1   0  20 242.422 175.061  17
   1   0 -20-54.3409 194.311   8
  -1   0  19 7044.76 974.003  31
   1   0 -19 8460.70 1019.96  22
   1   0 -19 9012.35 1001.07   8
  -1   0  19 9373.53 994.613  17
   1   0 -19 9429.16 1025.53  20
   1   0 -18-408.449 220.821  22
  -1   0  18-112.953 215.651  31
   1   0 -18-61.1415 210.912   8
   1   0 -18 0.49450 116.082  20
   1   0 -17 41942.0 2418.01  20
   1   0 -17 43965.4 3460.28   3
  -1   0  17 37170.6 2462.24  31
   1   0 -16 65.7140 143.886   3
   1   0 -15 3715.25 836.002   3
   1   0 -14 44.8640 183.890   3
   1   0 -13 113888. 5985.89   3
   1   0 -12 105.342 244.215   3
   1   0 -11 272236. 11778.8   3
   1   0 -10-82.9296 147.773   3
   1   0  -9 303602. 12669.0   3
   1   0  -8 176.128 178.751   3
   1   0  -7 27758.7 1763.33   3
   1   0  -6-24.9310 130.720   3
  -1   0   5 432.320 65.3343   1
   1   0  -5 794.593 207.496   3
   1   0  -4 22.9033 78.4946   3
   1   0  -3 513843. 19757.9   3
   1   0  -2 146.933 46.3353   3
   1   0  -1 62686.8 2516.60   3
   1   0   0 44.2489 24.3658   2
  -1   0   0 390.917 120.508   4
   1   0   1 89057.5 3443.82   2
  -1   0  -1 85761.8 3761.86   4
   1   0   2 20.9039 22.2455   2
  -1   0  -2 127.056 58.9110   3
  -1   0  -2 24.9100 74.3513   4
  -1   0  -3 53484.9 2237.00   1
  -1   0  -3 52775.8 2559.37   4
  -1   0  -3 52637.2 2340.51   3
  -1   0  -4 12.9009 37.6689   1
  -1   0  -4 3.35173 68.0837   3
  -1   0  -5 14457.7 998.989   3
  -1   0  -5 14763.3 786.556   1
  -1   0  -6-3.04183 119.084   3
  -1   0  -7 976.182 234.279   3
  -1   0  -8-145.196 186.977   3
  -1   0  -9 43271.2 2598.22   3
  -1   0 -10 118.322 194.846   3
  -1   0 -11 231038. 10211.2   3
  -1   0 -12 57.0723 165.680   3
  -1   0 -13 58.3487 186.903   3
  -1   0 -14 30.2859 212.256   3
  -1   0 -15 601.107 537.099   4
  -1   0 -16 488.460 357.292   4
  -1   0 -17 20744.5 2510.10   4
  -1   0 -17 16659.6 1496.78  22
  -1   0 -17 15401.2 1345.98  20
  -1   0 -17 19477.6 1515.99   8
  -1   0 -18 69.4830 102.975   8
  -1   0 -18-67.7842 175.357  20
  -1   0 -19 256.392 152.514  20
  -1   0 -19 70.5108 166.796   8
  -1   0 -19 42.7858 163.568  22
  -1   0 -20-88.6967 165.082  22
  -1   0 -20 52.0852 120.323  20
  -1   0 -20-114.324 151.401   8
  -1   0 -21 31785.0 2227.27  20
  -1   0 -21 32186.4 2257.39  13
  -1   0 -21 30572.0 2350.09  22
  -1   0 -21 27989.0 2234.20   8
  -1   0 -22 286.942 198.137   8
  -1   0 -22-90.3124 200.764  13
  -1   0 -22-104.039 168.618  20
   1   0  23 441.862 171.583  17
  -1   0 -23 698.443 359.720  20
  -1   0 -23 409.283 204.392   8
  -1   0 -23 1002.42 354.186  13
  -1   0 -24 41.3529 138.515  20
  -1   0 -24 184.103 233.113  13
  -1   0 -25 204.310 117.733  20
  -1   0 -25 26.5733 219.584  13
   1   0  25 328.289 302.432  17
  -1   0 -26 66.6685 135.452  13
  -1   0 -26-142.450 186.245  20
   1   0  26 22.9905 141.677  17
   1   0  27 497.412 221.239  17
  -1   0 -27-79.6299 137.869  20
  -1   0 -27 442.027 200.404  13
  -1   0 -28-101.581 113.119  20
   1  -1 -28 2411.32 479.838  13
   1   1 -28 2360.78 470.791  20
   1   1 -28 2732.55 507.394  13
   1   1 -27 2832.14 552.910  20
  -1   1  27 2634.14 490.752  17
   1  -1 -27 2101.56 479.051  13
   1  -1 -27 3080.78 555.528  20
   1   1 -27 2998.86 561.670  13
   1  -1 -26 3971.77 698.855  13
   1  -1 -26 4455.80 712.989  20
   1   1 -26 4440.73 702.535  20
  -1   1  26 3996.73 662.111  17
   1   1 -26 3842.13 692.285  13
  -1  -1  26 4600.18 676.252  23
   1  -1 -25 252.621 210.431  13
   1   1 -25 641.804 263.491  20
  -1   1  25 371.722 282.252  17
   1   1 -25 308.459 264.814  13
   1  -1 -25 868.211 375.079  20
   1   1 -24 38854.2 2711.68  13
  -1  -1  24 41676.4 2636.98  17
   1  -1 -24 39672.7 2738.97  13
   1   1 -24 41474.6 2719.14  20
  -1   1  24 45088.9 2681.13  23
   1  -1 -24 43191.6 2751.97  20
  -1   1  24 43557.9 2742.57  17
   1   1 -23 222.163 166.719  20
   1  -1 -23-261.737 257.045  13
  -1   1  23 193.588 163.870  17
   1   1 -23 350.078 264.134  22
   1  -1 -23 1.80121 129.691  20
  -1  -1  23-132.067 129.480  17
   1  -1 -22-125.306 129.832  13
   1   1 -22 6.92040 142.561   8
  -1   1  22 134.062 168.153  17
   1  -1 -22 135.092 145.618  20
  -1  -1  22-58.2945 191.985  17
  -1  -1  22 108.843 157.976  31
   1   1 -22-118.468 280.644  22
   1   1 -22 181.180 187.463  20
  -1   1  21 22293.3 1749.87  17
   1   1 -21 20981.9 1752.63  20
   1   1 -21 21536.3 1832.35  22
  -1  -1  21 24491.9 1764.76  17
  -1  -1  21 15795.9 1673.20  31
   1   1 -21 18252.1 1616.92   8
   1  -1 -21 22738.8 1775.14  20
  -1  -1  20 70149.2 3472.20  17
   1   1 -20 68993.6 3699.17  22
   1  -1 -20 49870.9 3280.08   8
  -1   1  20 70422.0 3539.77  17
  -1   1  20 46498.5 3337.20  31
   1   1 -20 57629.6 3362.23   8
  -1  -1  20 52446.1 3468.85  31
   1   1 -20 65472.3 3509.15  20
   1  -1 -20 70246.6 3553.72  20
   1  -1 -19 7302.41 921.215   8
   1   1 -19 8006.93 931.930   8
   1   1 -19 9008.75 1071.07  22
  -1   1  19 9375.39 994.112  17
  -1   1  19 6019.94 893.499  31
  -1  -1  19 7422.00 1001.98  31
   1   1 -19 7834.95 942.520  20
   1  -1 -19 9191.90 1014.05  20
  -1   1  18 2182.99 429.938  17
  -1   1  18 1337.09 384.706  31
  -1  -1  18 1688.30 427.721  31
   1  -1 -18 1692.88 400.642   8
   1  -1 -18 2182.63 456.756  20
   1   1 -18 1804.14 386.914   8
   1   1 -18 3028.86 579.741  22
   1   1 -18 2157.25 455.676  20
   1  -1 -17 30625.5 1907.47  20
  -1  -1  17 28579.2 1977.92  31
   1   1 -17 27094.6 1844.58  20
   1   1 -17 31930.9 2847.42   3
   1  -1 -16 210.129 155.249   3
   1   1 -16 114.405 136.433   3
   1  -1 -15 17994.9 1963.37   3
   1   1 -15 18990.3 2017.28   3
   1   1 -14 92186.4 5260.17   3
   1  -1 -14 91847.1 5253.50   3
   1   1 -13 53313.9 3518.70   3
   1  -1 -13 54662.8 3544.96   3
   1   1 -12 1655.60 484.885   3
   1  -1 -12 2183.25 567.877   3
   1   1 -11 22908.6 1868.12   3
   1  -1 -11 21079.6 1809.43   3
   1  -1 -10 89370.8 4558.53   3
   1   1 -10 86692.3 4541.15   3
   1   1  -9 22699.7 1710.23   3
   1  -1  -9 21353.6 1655.40   3
   1  -1  -8 34076.8 2134.64   3
   1   1  -8 34980.8 2155.71   3
   1  -1  -7 166047. 7162.18   3
   1   1  -7 167406. 7196.84   3
   1   1  -6 5440.56 626.261   3
   1  -1  -6 5046.28 594.762   3
   1   1  -5 19048.1 1223.77   3
   1  -1  -5 18682.0 1195.21   3
   1  -1  -4 234498. 9601.46   3
   1   1  -4 249394. 9656.31   3
   1   1  -3 12434.5 790.199   3
   1  -1  -3 12042.8 753.268   3
  -1  -1   2 125207. 4760.33   1
   1  -1  -2 120503. 4831.65   3
   1  -1  -2 122399. 4841.65   2
   1   1  -2 115400. 4893.54   3
   1  -1  -1 6571.98 415.497   2
   1  -1  -1 6544.99 357.486   3
  -1  -1   0 639931. 24371.7   4
   1  -1   0 596808. 24146.7   2
  -1   1  -1 6546.39 327.806   3
   1  -1   1 6032.17 413.700   2
  -1   1  -1 6210.54 481.167   4
  -1  -1  -1 5459.63 531.425   4
  -1  -1  -2 50850.9 2521.29   4
  -1   1  -2 53479.2 2204.88   3
  -1   1  -2 55067.6 2415.54   4
   1  -1   2 51300.4 2266.69   2
   1  -1   3 32374.6 1533.41   5
  -1   1  -3 33661.8 1758.33   4
  -1   1  -3 36789.4 1631.89   3
  -1  -1  -3 36499.9 1918.35   4
  -1   1  -4 110682. 5069.90   4
  -1   1  -4 117692. 4916.38   3
   1  -1   4 121907. 4767.54   5
  -1   1  -5 324908. 13288.9   3
  -1   1  -5 342272. 12977.7   1
  -1  -1  -6 241619. 10114.4   3
  -1   1  -6 253915. 9619.21   1
  -1   1  -6 236227. 10038.9   3
  -1  -1  -7 8285.93 847.927   3
  -1   1  -7 9089.38 551.437   1
  -1   1  -7 7957.81 814.873   3
  -1  -1  -8 127927. 5933.41   3
  -1   1  -8 133518. 5924.68   3
  -1   1  -9 94440.6 4649.50   3
  -1  -1  -9 94902.6 4693.65   3
  -1   1 -10 53978.2 3185.55   3
  -1  -1 -10 57245.1 3282.62   3
  -1   1 -11 56984.0 3386.43   3
  -1   1 -12 11933.0 1354.46   3
  -1   1 -13 1775.16 523.085   3
  -1   1 -14 1663.81 560.840   4
  -1   1 -14 1606.16 520.417   3
  -1   1 -15 1061.34 545.008   4
  -1   1 -15 824.464 396.516   3
  -1  -1 -15 1645.39 657.184   4
  -1   1 -16 6566.30 1279.61   4
  -1  -1 -16 7140.68 1428.60   4
  -1   1 -16 5006.26 1039.15   3
  -1   1 -17 9837.07 1105.55  22
  -1   1 -17 8777.02 964.875  20
   1  -1  17 8077.51 924.380  31
  -1   1 -17 11155.3 1091.19   8
  -1  -1 -17 8724.99 1013.70  22
  -1  -1 -17 10173.6 1020.52  20
  -1  -1 -17 10505.7 1076.49   8
  -1   1 -18 639.356 288.531  22
  -1  -1 -18 1161.18 380.192   8
  -1  -1 -18 670.761 276.458  22
  -1   1 -18 533.944 195.458  20
  -1   1 -18 491.774 221.880   8
  -1  -1 -18 774.382 316.890  20
  -1   1 -19 1543.88 442.828   8
  -1  -1 -19 1316.54 401.021   8
  -1   1 -19 1359.59 417.613  22
  -1   1 -19 1487.77 407.009  20
  -1  -1 -19 1966.58 464.403  13
  -1  -1 -19 1843.68 437.805  20
  -1  -1 -19 1369.56 378.791  22
  -1  -1 -20 9958.26 1117.96  13
  -1   1 -20 10066.2 1234.33  22
  -1   1 -20 9381.94 1128.60   8
  -1  -1 -20 8022.01 1066.45   8
  -1  -1 -20 9240.84 1065.97  20
  -1  -1 -20 10418.0 1209.68  22
  -1   1 -20 8037.60 1014.96  20
  -1   1 -21 419.809 263.822  20
  -1   1 -21 317.743 246.539   8
  -1   1 -21 609.406 298.250  22
  -1  -1 -21 246.944 268.309   8
  -1  -1 -21 951.874 377.464  20
  -1  -1 -21 523.651 250.362  13
  -1  -1 -22 20007.2 1712.83  13
  -1   1 -22 19004.4 1671.62  13
  -1   1 -22 20046.3 1707.52  20
  -1  -1 -22 19919.2 1672.44  20
  -1   1 -22 17143.4 1669.11   8
  -1   1 -22 19775.5 1838.11  22
   1   1  22 22377.4 1802.96  17
  -1  -1 -22 16927.8 1683.21   8
  -1   1 -23 3810.87 666.920  13
   1   1  23 3695.56 695.972  17
  -1  -1 -23 4119.39 710.073  20
  -1   1 -23 4090.74 709.782  20
  -1   1 -23 2740.11 628.533   8
  -1  -1 -23 4377.43 749.918  13
   1  -1  23 4264.74 743.689  17
  -1  -1 -24 16117.0 1439.22  20
   1   1  24 15364.6 1471.66  17
  -1  -1 -24 13342.4 1361.25  13
   1  -1  24 14717.8 1411.07  17
  -1   1 -24 11472.2 1338.32   8
  -1   1 -24 14460.3 1394.32  20
  -1   1 -24 14628.4 1393.32  13
  -1   1 -25 995.832 348.727  13
  -1  -1 -25 480.143 171.945  13
  -1  -1 -25 1165.75 377.363  20
   1   1  25 912.427 345.488  17
   1  -1  25 1288.49 407.929  17
  -1   1 -25 697.063 286.141  20
   1  -1  26 7073.75 888.137  17
  -1   1 -26 6570.38 844.200  20
   1   1  26 7613.34 943.099  17
  -1   1 -26 6361.11 835.258  13
  -1  -1 -26 6410.38 827.717  20
  -1  -1 -26 5932.76 828.043  13
  -1  -1 -27 1167.33 327.877  13
   1   1  27 806.538 332.874  17
  -1   1 -27 1404.83 371.656  13
  -1   1 -27 1390.69 401.105  20
   1  -1  27 598.827 209.379  17
  -1  -1 -27 1017.96 326.678  20
   1   1  28-166.113 92.3205  17
  -1   1 -28 20.9691 105.608  20
   1   2 -28 12755.7 1144.98  20
   1  -2 -28 12781.9 1186.10  13
  -1   2  28 13167.0 1127.38  17
   1   2 -28 12797.3 1161.79  13
  -1  -2  27 16323.1 1342.71  23
   1  -2 -27 15355.5 1394.35  13
   1   2 -27 15271.9 1390.04  13
   1   2 -27 16655.2 1403.02  20
  -1   2  27 17760.6 1417.44  17
   1   2 -26 406.944 266.102  20
   1  -2 -26 649.833 273.892  20
   1  -2 -26 184.426 226.380  13
  -1   2  26 645.159 220.889  17
   1   2 -26 328.854 213.981  22
  -1   2  25 10950.9 1172.00  17
   1   2 -25 10601.6 1191.13  13
   1   2 -25 10059.9 1152.31  20
   1   2 -25 9243.85 1147.48  22
   1  -2 -25 9588.14 1156.16  13
   1  -2 -25 11147.6 1185.75  20
   1  -2 -24 33.7205 184.442  20
   1  -2 -24 63.2096 151.314  13
  -1   2  24 126.462 195.680  17
   1   2 -24 65.9924 196.253  22
   1   2 -24 422.931 354.642  20
   1   2 -23 4442.16 775.474  20
   1  -2 -23 5102.61 799.948  20
  -1   2  23 4561.96 755.606  17
   1  -2 -23 4169.95 748.906  13
  -1  -2  23 3289.85 742.094  31
   1   2 -23 4363.55 782.967  22
   1   2 -22 26626.5 2061.04  20
  -1   2  22 27564.8 2068.92  17
   1   2 -22 28171.8 2220.79  22
   1  -2 -22 28641.6 2149.25  13
  -1   2  22 30353.6 2049.24  23
  -1  -2  22 20643.4 2004.51  31
   1  -2 -22 30268.4 2145.94  20
  -1  -2  21 32238.2 2108.25  17
   1   2 -21 28600.9 2261.99  22
   1  -2 -21 31312.1 2183.55  20
   1  -2 -21 29801.1 2192.90  13
  -1   2  21 31545.7 2188.42  17
  -1  -2  21 24678.6 2148.34  31
   1   2 -21 27494.9 2101.92  20
   1  -2 -20 12097.1 1203.72  20
   1   2 -20 10288.7 1149.98  20
   1  -2 -20 11368.9 1227.19  13
   1   2 -20 10952.2 1256.79  22
  -1  -2  20 9610.78 1191.85  31
  -1   2  20 11542.0 1187.30  17
   1   2 -19 25411.5 1913.83  20
  -1   2  19 28987.2 1966.26  17
  -1  -2  19 22232.3 1918.52  31
   1   2 -19 28969.1 2122.17  22
   1  -2 -19 30018.1 1996.51  20
   1   2 -19 25581.6 1851.01   8
   1  -2 -18 38487.8 2285.82  20
   1  -2 -18 28811.0 2125.73   8
   1   2 -18 35856.2 2193.21   8
  -1  -2  18 35363.2 2357.86  31
  -1   2  18 37367.7 2252.81  17
   1   2 -18 32014.7 2181.48  20
   1   2 -17 33990.6 2190.50  20
   1  -2 -17 42817.6 2313.95  20
  -1   2  17 29115.9 2199.89  31
   1  -2 -17 30028.3 2118.38   8
  -1  -2  17 40135.3 2407.52  31
  -1   2  17 39477.8 2258.91  17
   1   2 -16 16038.1 1915.57   3
   1   2 -15-74.3613 230.949   3
   1   2 -14 66794.2 4231.48   3
   1  -2 -14 66796.8 4238.22   3
   1  -2 -13 69838.5 4316.34   3
   1  -2 -13 78390.0 3738.98   2
   1   2 -13 68697.8 4294.59   3
   1   2 -12 70847.7 4097.06   3
   1  -2 -12 67451.5 4039.34   3
   1   2 -11 239004. 10453.5   3
   1  -2 -11 232909. 10404.3   3
   1   2 -10 15038.4 1423.45   3
   1  -2 -10 15301.7 1429.24   3
   1  -2  -9 514.499 236.229   3
   1   2  -9 687.334 289.047   3
   1   2  -8 18902.4 1463.45   3
   1  -2  -8 16874.2 1386.82   3
   1   2  -7 197618. 8480.03   3
   1  -2  -7 202301. 8466.42   3
   1  -2  -6 48163.9 2541.76   3
   1   2  -6 50332.2 2592.38   3
   1   2  -5 137257. 5729.67   3
   1  -2  -5 128989. 5654.99   3
   1  -2  -5 134049. 5476.37   2
   1   2  -4 14041.2 995.471   3
   1  -2  -4 14776.5 965.585   3
   1  -2  -4 15846.0 896.189   2
   1   2  -3 64488.0 2952.47   3
   1  -2  -3 66657.9 2820.77   2
   1  -2  -2 9838.61 622.770   2
  -1  -2   1 515.375 123.706   5
   1  -2  -1 287.757 92.4997   2
  -1  -2   0 7168.48 584.268   4
   1  -2   0 7065.72 499.753   2
  -1  -2   0 6487.15 431.066   5
   1  -2   1 142348. 5685.68   2
  -1  -2  -1 143675. 5858.46   4
  -1  -2  -1 138388. 5479.75   5
  -1   2  -2 6201.01 422.349   3
   1  -2   2 5224.98 488.247   2
  -1   2  -2 6410.88 482.421   4
  -1  -2  -2 5524.68 620.251   4
   1  -2   3 23388.4 1324.23   2
  -1   2  -3 24794.2 1327.24   4
  -1   2  -3 24992.8 1252.13   3
  -1  -2  -3 23642.9 1541.78   4
  -1  -2  -4 13608.8 616.161   2
  -1   2  -4 13147.6 875.098   3
   1  -2   4 13143.0 849.054   5
  -1   2  -4 13463.8 940.767   4
  -1  -2  -5 93097.1 3703.30   2
  -1   2  -5 95088.0 4246.65   4
   1  -2   5 97435.0 4040.28   5
  -1   2  -5 92843.9 4125.42   3
   1  -2   6 110516. 4680.52   5
  -1  -2  -6 111122. 4348.24   2
  -1   2  -6 103108. 4806.66   3
  -1   2  -7 599.219 129.229   1
  -1   2  -7 456.766 209.217   3
  -1  -2  -7 793.533 134.688   2
  -1   2  -8 197823. 9002.49   3
  -1   2  -8 214770. 8342.60   1
  -1  -2  -8 217107. 8389.51   2
  -1   2  -9 60203.6 3292.44   3
  -1   2 -10 10683.6 1153.40   3
  -1   2 -11 22698.2 1863.87   3
  -1   2 -12 36724.9 2634.48   3
  -1   2 -13 38461.3 2923.76   4
  -1   2 -13 31036.1 2513.07   3
  -1   2 -14 9160.84 1359.01   4
  -1   2 -14 6834.27 1105.06   3
  -1   2 -15 28723.4 2556.58   3
  -1  -2 -15 32631.1 3165.36   4
  -1   2 -16 1788.76 590.932   3
  -1  -2 -16 2209.03 804.167   4
  -1  -2 -16 2580.98 504.499   8
  -1  -2 -17 1937.73 418.754  22
  -1   2 -17 3083.78 631.135  22
   1  -2  17 2858.11 498.462  31
  -1  -2 -17 2413.21 514.355   8
  -1  -2 -17 3582.94 562.313  20
  -1   2 -17 3049.78 542.676   8
  -1  -2 -17 2694.42 520.344  13
  -1   2 -18 170.107 189.475   8
  -1  -2 -18 391.921 142.143  13
   1  -2  18-2.83703 194.504  31
  -1   2 -18 609.731 268.556  20
  -1   2 -18 177.166 219.690  22
  -1  -2 -18 129.157 74.8115  20
  -1  -2 -18 386.117 195.329   8
  -1  -2 -19 16120.8 1423.39  13
  -1  -2 -19 15319.5 1351.75  20
  -1   2 -19 12694.8 1297.63  20
  -1   2 -19 15795.5 1424.40   8
  -1   2 -19 13462.0 1441.54  22
   1  -2  19 11940.5 1255.00  31
  -1  -2 -19 14596.5 1412.33  22
  -1  -2 -19 13250.7 1364.70   8
  -1   2 -20 11711.0 1357.63  22
  -1   2 -20 10143.8 1160.48  20
  -1   2 -20 11365.5 1247.37   8
  -1  -2 -20 11661.9 1230.39  13
  -1  -2 -20 12497.2 1226.52  20
  -1  -2 -20 9687.38 1182.06   8
  -1  -2 -21 3721.22 755.528   8
  -1   2 -21 4011.23 760.391  20
  -1   2 -21 4914.14 867.457  22
  -1  -2 -21 5400.60 856.136  13
   1   2  21 4208.03 738.107  17
  -1  -2 -21 5521.18 792.334  20
  -1   2 -21 4199.59 747.478   8
  -1  -2 -22 539.750 272.712  20
  -1  -2 -22 507.849 231.320  13
  -1   2 -22 509.723 280.049   8
  -1   2 -22 217.670 157.789  20
   1   2  22 301.544 221.253  17
  -1   2 -22 577.375 334.025  22
  -1   2 -23 166.727 151.092  22
  -1   2 -23 133.885 167.238   8
  -1   2 -23 164.215 129.678  20
  -1   2 -23 230.680 199.687  13
  -1  -2 -23 101.909 172.823  20
  -1  -2 -23-119.542 167.302  13
   1   2  23 45.2234 139.412  17
   1  -2  24 537.577 294.986  17
  -1  -2 -24 872.363 426.963  13
  -1  -2 -24 59.1523 106.304  20
   1   2  24 262.433 198.659  17
  -1   2 -24 363.642 263.895  13
  -1   2 -24 154.171 192.468   8
   1   2  25 11220.0 1220.21  17
  -1  -2 -25 11736.9 1177.88  20
  -1   2 -25 10520.8 1128.02  13
  -1  -2 -25 9679.38 1121.84  13
  -1   2 -25 12479.7 1243.38  20
   1  -2  25 12419.9 1223.53  17
   1  -2  26 618.680 255.245  17
  -1  -2 -26 879.073 329.792  13
  -1   2 -26 441.019 264.365  13
  -1  -2 -26 397.806 170.406  20
   1   2  26 672.982 297.698  17
  -1   2 -26 810.635 340.150  20
  -1   2 -27 3942.85 606.145  13
   1   2  27 5194.25 729.562  17
  -1   2 -27 4551.14 658.468  20
   1  -2  27 4956.02 668.142  17
  -1  -2 -27 4568.34 669.243  13
  -1  -2 -27 4692.02 647.138  20
   1   2  28 5222.84 667.620  17
  -1   2 -28 5324.24 651.472  20
   1  -3 -28 7335.92 857.434  13
   1   3 -28 7043.97 827.331  13
  -1  -3  28 7391.73 790.944  23
  -1   3  28 7519.54 826.245  17
   1   3 -28 7726.35 842.735  20
   1  -3 -28 8082.25 788.904   6
  -1   3  27 636.946 291.806  17
  -1  -3  27 970.317 297.580  23
   1   3 -27 739.910 304.800  13
   1  -3 -27 817.673 343.879  13
   1   3 -27 1332.55 359.852  20
   1  -3 -26-255.967 236.579  13
   1   3 -26 141.101 155.295  13
   1   3 -26-108.215 108.178  20
   1   3 -26 106.594 139.904  22
  -1   3  26 57.7710 187.174  17
   1   3 -25 5453.14 859.309  22
   1  -3 -25 5711.31 871.731  13
   1   3 -25 6342.96 879.125  20
   1  -3 -25 6667.58 889.759  20
  -1   3  25 5968.39 878.464  17
   1  -3 -24 16468.6 1457.05  20
   1   3 -24 13832.8 1473.65  22
  -1   3  24 14642.6 1423.63  17
  -1  -3  24 10047.1 1282.64  31
   1  -3 -24 14230.3 1434.19  13
   1   3 -24 14282.1 1413.87  20
  -1   3  23 28539.1 2109.78  17
   1   3 -23 27348.5 2205.55  22
   1   3 -23 25117.7 2022.89  20
   1  -3 -23 29714.4 2202.07  13
  -1  -3  23 20976.3 2009.21  31
   1  -3 -23 29775.5 2108.43  20
   1  -3 -22 3317.62 668.804  13
   1   3 -22 2934.20 719.982  22
   1  -3 -22 3530.92 658.462  20
  -1  -3  22 2444.14 574.793  31
  -1   3  22 3362.95 649.362  17
   1   3 -22 3061.12 617.778  20
   1   3 -21 20718.8 1848.24  22
   1  -3 -21 20502.8 1753.75  13
   1  -3 -21 22476.2 1742.39  20
   1   3 -21 18356.9 1666.94  20
  -1   3  21 21298.9 1732.52  17
  -1  -3  21 16006.2 1650.58  31
  -1   3  20 23816.9 1818.78  17
   1  -3 -20 24867.8 1817.83  20
   1   3 -20 17945.2 1646.72  20
   1  -3 -20 23022.3 1838.33  13
   1   3 -20 23692.2 1975.11  22
  -1  -3  20 20933.3 1849.61  31
   1  -3 -19 74661.8 3693.42  20
  -1  -3  19 62935.4 3714.57  31
   1   3 -19 56969.9 3507.81  20
   1  -3 -19 67383.9 3687.56  13
   1   3 -19 68951.8 3874.72  22
  -1   3  19 69323.3 3661.23  17
   1   3 -18 6293.95 839.074  20
   1  -3 -18 7747.20 927.664  13
   1  -3 -18 8949.42 949.649  20
  -1  -3  18 8226.25 990.484  31
  -1   3  18 7218.84 883.429  17
  -1   3  17 39133.1 2327.31  17
  -1  -3  17 42028.9 2482.49  31
   1  -3 -17 40934.8 2323.95  20
   1   3 -16 40124.2 3251.97   3
   1   3 -15 57437.9 3958.08   3
   1   3 -14 86566.0 5093.32   3
   1   3 -13 4110.02 815.486   3
   1   3 -12 3555.03 720.216   3
   1  -3 -12 4041.23 569.381   2
   1   3 -11 35125.6 2533.11   3
   1  -3 -11 36813.0 2086.91   2
   1  -3 -10 238630. 9402.38   2
   1   3 -10 208596. 9884.00   3
   1  -3  -9 45474.3 2308.29   2
   1   3  -9 41348.4 2654.88   3
   1  -3  -8 2156.90 364.306   2
   1   3  -8 1848.24 453.887   3
   1   3  -7 6682.62 774.417   3
   1  -3  -7 5977.62 577.233   2
   1   3  -6 40200.8 2325.63   3
   1  -3  -6 44000.9 2108.43   2
   1  -3  -5 102110. 4311.03   2
   1   3  -5 100298. 4559.90   3
   1  -3  -4 6738.42 555.067   2
   1   3  -4 6861.23 659.559   3
  -1  -3   3 20936.2 1261.58   5
   1  -3  -3 23094.5 1220.05   2
  -1  -3   2 85457.3 3736.14   5
   1  -3  -2 88134.1 3703.63   2
   1  -3  -1 296381. 11502.2   2
  -1  -3   1 297767. 11466.8   5
  -1  -3   1 283405. 11505.4   4
  -1  -3   0 44951.1 2062.70   5
  -1  -3   0 48803.0 2248.52   4
   1  -3   0 44690.9 2162.20   2
  -1  -3  -1 219079. 8660.82   4
   1  -3   1 206705. 8525.83   2
  -1   3  -2 56104.5 2457.03   3
  -1  -3  -2 56829.5 2788.80   4
  -1  -3  -2 55728.2 2357.28   2
   1  -3   2 54774.6 2633.19   2
  -1   3  -3 12224.0 741.430   4
   1  -3   3 11032.1 864.396   2
  -1  -3  -3 10391.1 966.750   4
  -1  -3  -3 11025.2 615.644   2
  -1   3  -3 11499.9 761.494   3
  -1   3  -4 180098. 7392.61   3
  -1   3  -4 187536. 7375.58   4
  -1  -3  -4 179542. 7077.53   2
   1  -3   4 184327. 7459.89   5
  -1   3  -5 2764.07 386.938   3
   1  -3   5 2188.50 356.675   5
  -1   3  -5 1958.09 335.375   4
  -1  -3  -5 2522.74 228.787   2
  -1   3  -6 68100.7 3314.94   4
   1  -3   6 63986.4 3192.21   5
  -1  -3  -6 69990.7 2834.84   2
  -1   3  -6 71114.0 3334.65   3
   1  -3   7 96327.0 4393.10   5
  -1   3  -7 95261.9 4533.68   3
  -1   3  -7 95078.5 4575.67   4
  -1  -3  -7 100342. 3978.92   2
  -1   3  -8 2373.46 449.111   3
  -1   3  -8 2303.54 462.184   4
  -1   3  -9 96321.7 4741.69   3
  -1   3 -10 1401.08 409.082   4
  -1   3 -10 2036.73 473.826   3
  -1   3 -11 200195. 8837.30   4
  -1   3 -11 183008. 8622.56   3
  -1   3 -12 15.9273 136.410   3
  -1   3 -12-154.709 145.334   4
  -1   3 -13 52751.5 3447.76   3
  -1   3 -14 3729.07 806.491   3
  -1   3 -15 2076.00 628.463   3
  -1  -3 -15 4447.67 1149.02   4
  -1  -3 -16 45517.8 4061.76   4
  -1  -3 -16 44207.3 2525.01  13
  -1   3 -16 39684.1 3225.47   3
  -1   3 -16 45474.4 2543.79   8
  -1  -3 -16 37833.6 2478.41   8
  -1   3 -16 41837.1 2658.90  22
  -1   3 -17 1456.72 378.840   8
  -1  -3 -17 1152.09 318.835  20
  -1  -3 -17 658.665 292.414   8
  -1  -3 -17 1109.07 304.042  13
   1  -3  17 1249.25 346.863  31
  -1   3 -17 848.826 291.762  22
  -1  -3 -18 1462.90 408.407   8
   1  -3  18 1554.19 397.780  31
  -1  -3 -18 1897.36 415.636  20
  -1   3 -18 1733.60 412.006   8
  -1  -3 -18 1562.03 405.192  13
  -1   3 -18 1386.61 423.767  22
  -1  -3 -19 5353.16 787.752  13
   1  -3  19 3944.23 666.885  31
  -1   3 -19 4433.43 801.180  22
  -1  -3 -19 4052.18 739.248   8
  -1   3 -19 4084.45 705.550  20
  -1   3 -19 5112.79 772.785   8
  -1  -3 -19 4760.19 715.235  20
  -1   3 -20 968.182 363.521  20
  -1  -3 -20 1566.30 413.785  20
   1   3  20 858.666 331.664  17
   1  -3  20 733.579 277.688  31
  -1   3 -20 1242.79 395.060   8
  -1  -3 -20 415.734 162.931  13
  -1   3 -20 596.270 184.878  22
  -1   3 -21 278.102 231.857  22
  -1  -3 -21 344.747 234.380  13
  -1   3 -21 383.291 208.840   8
   1   3  21 210.729 169.243  17
  -1  -3 -21 281.802 188.801  20
  -1   3 -21 614.283 339.995  20
  -1   3 -22 777.421 330.151  20
   1   3  22 753.235 308.562  17
  -1   3 -22 633.408 371.087  22
  -1  -3 -22 1126.88 385.140  20
  -1   3 -22 930.541 330.621   8
  -1  -3 -22 485.465 183.610  13
  -1   3 -23 7961.66 1004.90  13
   1   3  23 8880.54 1107.44  17
  -1  -3 -23 7760.14 1049.79  13
  -1   3 -23 7619.62 1038.03   8
  -1   3 -23 8452.08 1162.10  22
  -1   3 -23 8747.47 1083.29  20
  -1  -3 -23 8663.29 1019.51  20
  -1  -3 -24 4992.35 791.236  13
  -1   3 -24 4931.62 868.681  22
   1   3  24 4152.50 748.009  17
  -1   3 -24 3723.99 665.528  13
  -1   3 -24 3098.39 655.077   8
  -1   3 -24 4605.59 765.950  20
  -1  -3 -24 4106.86 684.112  20
   1  -3  24 3829.32 673.234  17
  -1   3 -25 219.783 167.097  13
   1  -3  25 181.426 180.334  17
  -1   3 -25 123.336 129.431   8
  -1  -3 -25 300.211 181.525  13
  -1   3 -25 590.354 300.799  20
   1   3  25 145.950 117.494  17
   1   3  26 146.351 153.428  17
  -1  -3 -26 642.178 355.796  13
   1  -3  26 413.577 201.946  17
  -1  -3 -26 419.568 221.430  20
  -1   3 -26 220.706 209.242  20
  -1   3 -26 129.703 124.611  13
   1   3  27 3196.86 553.825  17
  -1   3 -27 2997.05 531.057  20
  -1   3 -27 2866.11 481.919  13
  -1   3 -28 5307.16 648.313  20
   1   4 -28 14485.6 1210.09  13
  -1   4  28 15981.1 1256.60  17
  -1  -4  28 13491.8 1134.76  23
   1   4 -28 14700.4 1209.38  20
   1  -4 -27 1235.97 316.927   6
   1   4 -27 691.682 279.871  22
   1   4 -27 1249.87 390.586  13
   1   4 -27 1483.22 370.404  20
  -1   4  27 717.711 296.297  17
   1  -4 -27 922.654 321.037  13
   1   4 -26 15176.1 1482.34  22
   1  -4 -26 15717.1 1470.67  13
  -1   4  26 17030.8 1477.89  17
   1   4 -26 16826.2 1484.00  13
   1   4 -26 18478.6 1519.69  20
  -1  -4  25 650.865 363.968  31
   1   4 -25 1671.59 464.780  22
   1   4 -25 1378.41 416.738  20
  -1   4  25 1575.78 446.218  17
   1  -4 -25 1494.90 445.215  13
   1   4 -24 976.061 397.012  22
   1  -4 -24 1432.73 454.702  13
   1  -4 -24 1453.31 446.705  20
  -1  -4  24 1569.71 491.598  31
  -1   4  24 1182.23 417.356  17
   1   4 -24 1209.77 371.190  20
   1   4 -23 275.010 244.498  20
   1   4 -23 446.518 352.173  22
  -1   4  23 301.304 236.079  17
   1  -4 -23 248.172 183.510  20
   1  -4 -23 222.020 241.143  13
  -1  -4  23 153.610 282.561  31
   1   4 -22 26341.5 2170.23  22
   1   4 -22 23272.7 1922.47  20
   1  -4 -22 25353.0 2020.74  13
  -1  -4  22 19513.9 1936.20  31
   1  -4 -22 28595.3 2026.88  20
  -1   4  22 24632.9 1963.07  17
   1   4 -21 3645.04 677.476  20
  -1  -4  21 4206.35 791.538  31
  -1   4  21 4290.57 739.914  17
   1  -4 -21 4733.46 796.866  13
   1   4 -21 4468.22 818.321  22
   1  -4 -21 5111.38 786.968  20
  -1   4  20 178.346 177.237  17
  -1  -4  20 53.0407 145.365  31
   1  -4 -20 37.2384 156.192  20
   1   4 -20 401.331 314.100  22
   1   4 -20-10.7967 144.145  20
   1  -4 -20-165.439 193.321  13
  -1  -4  19 2005.91 473.916  31
   1  -4 -19 2190.66 499.643  13
  -1   4  19 2171.44 490.483  17
   1  -4 -19 1846.77 430.169  20
   1   4 -19 1943.14 483.368  20
   1  -4 -18 80249.8 4041.34  13
  -1  -4  18 80518.3 4139.81  31
  -1   4  18 80313.1 3992.57  17
   1  -4 -18 82543.9 3958.22  20
  -1   4  17 13196.3 1207.82  17
   1  -4 -17 13497.7 1246.60  13
  -1  -4  17 13148.1 1265.70  31
   1  -4 -17 14822.1 1238.67  20
   1  -4 -16 59678.2 3187.30  13
   1   4 -16 58452.0 4162.06   3
   1   4 -15 6651.36 1177.11   3
   1   4 -14 409.317 208.834   3
   1   4 -13 19608.3 1944.56   3
   1   4 -12 170419. 8163.32   3
   1   4 -11 73388.9 4193.24   3
   1  -4 -11 74264.7 3609.75   2
   1   4 -10 634.700 273.873   3
   1  -4 -10 600.768 199.487   2
   1  -4  -9 24337.0 1505.05   2
   1   4  -9 22756.0 1816.23   3
   1  -4  -8 89988.3 4085.04   2
   1   4  -8 91300.7 4530.99   3
   1   4  -7 55481.8 3010.62   3
   1  -4  -7 53953.7 2655.46   2
   1  -4  -6 304899. 12184.5   2
   1   4  -6 309901. 12565.6   3
   1  -4  -5 953.559 229.741   2
   1   4  -5 972.186 262.178   3
   1  -4  -4 124003. 5176.41   2
  -1  -4   4 120341. 5314.71   5
  -1  -4   3 683182. 26243.3   5
   1  -4  -3 673150. 26126.9   2
  -1  -4   2 795384. 30981.2   5
   1  -4  -2 814969. 30958.4   2
  -1  -4   1 61848.3 2834.29   4
  -1  -4   1 64060.2 2867.14   5
   1  -4  -1 60311.1 2887.16   2
  -1  -4   0 73209.1 3218.65   4
  -1  -4   0 68316.4 3093.97   5
   1  -4   0 67829.8 3215.30   2
   1  -4   1 224242. 9676.85   2
  -1  -4  -1 256517. 9784.83   4
  -1  -4  -2 122473. 5198.18   4
  -1  -4  -2 112734. 4758.35   2
   1  -4   2 116239. 5084.60   2
   1  -4   3 160689. 6794.43   2
  -1  -4  -3 157262. 6972.51   4
  -1  -4  -3 158491. 6390.09   2
  -1   4  -3 161816. 6565.06   3
  -1  -4  -4 18823.6 1039.64   2
   1  -4   4 18782.2 1287.47   5
  -1   4  -4 21039.3 1257.45   3
  -1   4  -4 20587.2 1084.39   4
   1  -4   5 135089. 5887.74   5
  -1  -4  -5 127123. 5453.27   2
  -1   4  -5 137802. 5842.17   3
  -1   4  -6 339.178 140.966   4
   1  -4   6 180.235 102.131   5
  -1   4  -6 432.841 188.375   3
  -1  -4  -6 539.760 130.483   2
   1  -4   7 52796.2 2833.89   5
  -1   4  -7 56045.6 2930.56   3
  -1  -4  -7 54737.9 2403.38   2
  -1   4  -7 56505.0 2830.36   4
  -1   4  -8 56114.3 3094.49   3
  -1   4  -8 57491.4 3005.38   4
  -1   4  -9 17802.8 1406.47   4
  -1   4  -9 15063.5 1370.62   3
  -1   4 -10 53026.1 3155.36   3
  -1   4 -11 2459.58 562.224   3
  -1   4 -12 62009.4 3759.70   3
  -1   4 -13 623.501 359.396   3
  -1   4 -14 2158.08 635.563   3
  -1  -4 -14 2025.06 745.270   4
  -1   4 -15 932.790 396.456   3
  -1  -4 -15 1039.67 707.926   4
  -1  -4 -16 426.619 215.097   8
  -1  -4 -16 278.602 165.478  13
  -1  -4 -16 370.887 196.134  20
  -1   4 -16 364.612 390.785   3
   1  -4  16 382.110 193.024  31
  -1   4 -16 637.300 269.517   8
  -1   4 -16 321.913 133.991  22
  -1  -4 -17 2865.32 515.377  20
  -1   4 -17 2998.14 609.964  22
  -1   4 -17 3560.04 586.821   8
  -1  -4 -17 2395.42 538.274   8
  -1  -4 -17 3110.35 523.617  14
  -1  -4 -17 2866.16 543.887  13
   1  -4  17 3500.42 585.732  31
   1  -4  18 30834.3 2151.72  31
   1   4  18 29932.3 2134.47  17
  -1  -4 -18 30871.6 2171.34  13
  -1  -4 -18 32720.5 2108.93  20
  -1   4 -18 30847.9 2356.40  22
  -1   4 -18 33956.8 2217.21   8
  -1   4 -19 4438.68 760.617   8
  -1  -4 -19 4985.26 730.664  20
  -1  -4 -19 3761.99 653.329  13
   1  -4  19 3538.49 648.801  31
  -1   4 -19 4453.11 806.298  22
   1   4  19 4024.34 698.317  17
   1   4  20 14848.8 1446.12  17
  -1  -4 -20 15531.0 1488.80  13
  -1   4 -20 17071.7 1527.05   8
  -1   4 -20 15442.7 1619.84  22
   1  -4  20 13899.3 1400.05  31
  -1   4 -20 12968.9 1377.51  20
  -1  -4 -20 17958.2 1485.96  20
  -1   4 -21 145.003 113.217   8
  -1  -4 -21-249.799 255.899  20
  -1  -4 -21-16.7489 126.371  13
  -1   4 -21-10.2392 217.881  22
   1  -4  21 130.842 119.327  31
  -1   4 -21-202.699 249.923  20
   1   4  21-31.9720 164.337  17
  -1  -4 -22 15493.8 1504.69  13
  -1   4 -22 12402.4 1365.68  20
   1  -4  22 12522.1 1352.81  31
  -1  -4 -22 16375.3 1447.58  20
  -1   4 -22 14880.0 1467.70   8
  -1   4 -22 15228.1 1613.19  22
   1   4  22 14827.5 1491.32  17
  -1   4 -23 4820.40 791.556  20
  -1   4 -23 5699.28 860.925   8
   1   4  23 5254.77 836.420  17
  -1   4 -23 3977.70 822.606  22
  -1  -4 -23 4343.11 763.534  13
  -1  -4 -23 4988.14 764.798  20
  -1   4 -24 150.517 142.153   8
  -1  -4 -24 150.116 258.611  13
   1   4  24 402.835 257.972  17
  -1  -4 -24 111.816 105.554  20
  -1   4 -24 362.092 332.747  22
  -1   4 -24 299.958 206.033  13
  -1   4 -24 913.104 378.748  20
   1  -4  25 3060.66 557.511  17
  -1   4 -25 3449.76 624.252  20
  -1  -4 -25 3088.37 558.470  20
   1   4  25 3343.84 622.440  17
  -1   4 -25 3685.62 643.178   8
  -1  -4 -25 3440.56 649.897  13
  -1   4 -25 3708.71 641.888  13
   1   4  26 47.2462 102.251  17
  -1   4 -26 244.829 192.360  20
  -1   4 -26 236.743 171.325  13
   1   4  27 2201.75 461.651  17
  -1   4 -27 1754.95 373.760  13
  -1   4 -27 1480.37 351.248  20
  -1   5  28 1071.69 309.785  17
   1   5 -28 1222.72 307.845  13
   1   5 -28 1237.03 309.077  20
   1  -5 -27 3326.07 526.376   6
   1   5 -27 3472.82 621.311  22
   1   5 -27 3250.09 558.340  13
  -1   5  27 4114.34 648.457  17
   1   5 -27 3330.31 570.500  20
  -1   5  26 34.2489 135.877  17
   1  -5 -26 101.192 198.627  13
   1   5 -26-127.684 101.156  20
   1  -5 -26 141.369 104.762   6
   1   5 -26-167.756 224.584  22
   1   5 -25 12030.6 1355.97  22
   1  -5 -25 12241.3 1283.65  13
  -1  -5  25 9681.48 1209.33  31
   1   5 -25 12226.7 1235.37  20
  -1   5  25 12331.5 1279.66  17
   1  -5 -24 21.1402 173.055  13
   1   5 -24-24.4836 231.994  22
  -1   5  24 286.816 259.242  17
  -1  -5  24 62.8814 162.322  31
   1   5 -24-41.2703 160.136  20
   1  -5 -23 24280.4 1999.13  13
   1   5 -23 25881.3 1989.86  20
   1   5 -23 24793.5 2120.50  22
  -1  -5  23 20060.4 1921.78  31
  -1   5  23 25422.7 2003.70  17
  -1   5  22 326.658 134.378  17
   1   5 -22 129.483 237.166  22
   1  -5 -22 416.864 265.330  20
  -1  -5  22 82.0885 213.836  31
   1   5 -22 119.403 118.986  20
   1  -5 -22 39.9637 176.896  13
   1  -5 -21 25104.3 1889.87  20
  -1   5  21 23485.1 1889.67  17
   1  -5 -21 24497.9 1953.11  13
  -1  -5  21 21412.8 1943.03  31
   1   5 -21 25864.2 2144.18  22
   1   5 -21 20745.6 1811.73  20
   1  -5 -20 3105.37 610.228  13
   1   5 -20 3742.57 759.576  22
   1  -5 -20 3975.85 676.298  20
   1   5 -20 3125.53 599.617  20
  -1   5  20 3797.21 679.243  17
  -1  -5  20 2722.63 610.625  31
  -1  -5  19 73573.5 4027.47  31
  -1   5  19 70528.3 3832.56  17
   1  -5 -19 72787.7 3910.75  13
   1  -5 -19 79093.9 3869.81  20
  -1  -5  18 4352.36 723.476  31
   1  -5 -18 3938.95 621.621  20
   1  -5 -18 3400.10 622.874  13
  -1   5  18 3680.61 648.519  17
  -1   5  17-82.6627 181.269  17
  -1  -5  17 212.123 163.241  31
   1  -5 -17 44.6612 122.044  13
   1  -5 -17 162.167 161.220  20
   1  -5 -16 4397.88 655.146  13
  -1  -5  16 5605.05 762.546  31
  -1   5  16 5174.81 710.734  17
   1  -5 -16 5315.18 697.454  20
   1   5 -16 4755.87 1039.09   3
   1   5 -15 127476. 6984.60   3
   1   5 -14 3930.38 863.808   3
   1   5 -13 5174.64 956.574   3
   1   5 -12 564.621 338.974   3
   1   5 -11 142104. 7181.58   3
   1  -5 -11 152661. 6563.39   2
   1   5 -10 18482.9 1710.39   3
   1  -5 -10 20791.6 1428.52   2
   1   5  -9 144346. 7039.49   3
   1  -5  -9 157010. 6588.78   2
   1   5  -8 13773.4 1325.08   3
   1  -5  -8 15658.7 1134.20   2
   1  -5  -7 270104. 11154.8   2
   1   5  -7 285786. 11638.5   3
   1   5  -6 731.203 222.362   3
   1  -5  -6 863.026 233.842   2
  -1  -5   5 21190.2 1478.01   5
   1   5  -5 21516.3 1522.74   3
   1  -5  -5 19991.5 1320.75   2
   1  -5  -4 199.580 154.426   2
  -1  -5   4-22.3671 108.930   5
  -1  -5   3 6284.32 700.156   5
   1  -5  -3 7160.79 688.989   2
  -1  -5   2 5373.44 604.921   5
   1  -5  -2 4625.94 566.513   2
  -1  -5   1 4927.55 543.462   5
   1  -5  -1 3532.53 505.004   2
  -1  -5   1 3930.68 451.361   4
   1  -5   0 38451.6 2179.08   2
  -1  -5   0 43421.7 2141.82   4
  -1  -5   0 38838.3 2080.62   5
  -1  -5  -1 3591.81 492.230   4
   1  -5   1 3850.03 538.385   2
  -1  -5  -2 70852.9 3222.09   2
   1  -5   2 68614.5 3504.69   2
  -1  -5  -2 76615.3 3580.50   4
  -1  -5  -3 114789. 4874.03   2
   1  -5   3 118416. 5292.46   2
  -1  -5  -3 115956. 5376.82   4
   1  -5   4 22405.2 1506.41   5
  -1  -5  -4 20902.6 1214.45   2
  -1  -5  -4 21913.3 1678.68   4
  -1   5  -4 22615.0 1403.98   3
  -1   5  -5 218996. 8858.95   3
  -1   5  -5 214595. 8414.30   4
   1  -5   5 215743. 8972.32   5
  -1  -5  -5 206225. 8487.81   2
   1  -5   6 264.559 185.045   5
  -1  -5  -6 159.790 99.1153   2
  -1   5  -6 182.058 184.167   3
  -1   5  -6 152.010 114.725   4
   1  -5   7 1627.39 345.205   5
  -1   5  -7 1606.81 372.151   3
  -1   5  -8 128010. 5902.44   3
   1  -5   8 125188. 5821.62   5
  -1   5  -9 51971.5 3050.77   3
  -1   5 -10 9451.23 1113.43   3
  -1   5 -11 2739.38 612.057   3
  -1   5 -12 4548.33 812.265   3
  -1   5 -13 9265.72 1250.81   3
  -1   5 -14 9328.71 1321.36   3
  -1  -5 -14 9158.07 1703.12   4
  -1   5 -15 7324.40 1200.59   3
  -1  -5 -15 5098.83 1344.95   4
  -1   5 -16 1152.74 501.664   3
  -1   5 -16 1616.07 458.432  22
  -1  -5 -16 1061.18 280.653  14
   1   5  16 1769.71 435.284  17
  -1   5 -16 1340.13 359.933   8
   1  -5  16 1425.82 345.106  31
  -1  -5 -16 1337.14 362.328  13
  -1  -5 -16 1427.88 343.304  20
  -1   5 -17 282.699 200.765   8
  -1  -5 -17-74.0834 84.6714  14
   1   5  17 475.646 264.868  17
  -1  -5 -17-67.2498 213.138  13
  -1   5 -17 143.319 213.979  22
  -1  -5 -17 665.749 267.402  20
   1  -5  17 243.039 216.730  31
  -1  -5 -18 4835.91 751.407  13
  -1   5 -18 5550.70 900.682  22
  -1  -5 -18 3960.42 632.068  14
  -1  -5 -18 5876.58 774.399  20
   1  -5  18 6665.12 864.175  31
  -1   5 -18 5753.93 801.754   8
   1   5  18 5788.02 823.967  17
  -1   5 -19 14170.3 1354.05   8
  -1   5 -19 14158.8 1509.73  22
  -1  -5 -19 12631.8 1314.43  13
   1   5  19 11754.0 1271.39  17
   1  -5  19 14258.7 1371.36  31
  -1  -5 -19 13706.5 1256.76  20
   1   5  20 11122.9 1223.14  17
  -1  -5 -20 12364.8 1209.41  20
  -1   5 -20 11083.4 1228.92   8
  -1  -5 -20 11568.9 1285.68  13
   1  -5  20 9857.56 1159.95  31
  -1   5 -20 10777.5 1345.55  22
  -1   5 -21 18148.6 1606.26   8
  -1  -5 -21 18692.9 1539.12  20
  -1  -5 -21 15655.3 1543.79  13
  -1   5 -21 12809.5 1417.74  20
   1  -5  21 16861.7 1568.06  31
  -1   5 -21 16526.3 1711.11  22
   1   5  21 17608.7 1603.70  17
   1   5  22 1670.46 461.693  17
  -1  -5 -22 1613.94 447.255  13
  -1   5 -22 1829.93 541.881  22
  -1   5 -22 2598.20 592.596  20
  -1  -5 -22 2093.17 479.714  20
  -1   5 -22 2256.68 553.187   8
   1  -5  22 1444.45 445.299  31
  -1   5 -23 12091.9 1320.10  20
  -1   5 -23 11258.4 1393.51  22
  -1  -5 -23 13896.0 1302.12  20
   1   5  23 13713.3 1407.49  17
  -1   5 -23 14135.2 1394.60   8
  -1  -5 -23 12678.6 1361.26  13
  -1   5 -24 2412.52 629.403  22
  -1  -5 -24 2131.87 537.552  13
   1   5  24 2416.32 572.821  17
  -1   5 -24 1785.30 466.327   8
  -1   5 -24 2845.78 594.362  20
  -1   5 -25 5713.77 804.132   8
  -1   5 -25 5915.53 766.422  13
  -1   5 -25 5284.20 796.212  20
   1   5  25 5458.14 810.389  17
  -1   5 -26 587.135 240.661  20
   1   5  26 484.756 284.141  17
  -1   5 -27 2617.74 475.530  20
   1   5  27 2786.58 525.066  17
  -1  -5 -27 2201.21 410.969   6
   1   6 -27 127.617 178.572  22
   1   6 -27 89.0432 100.900  13
   1   6 -27 48.9806 154.233  20
  -1   6  27 380.322 202.559  17
   1  -6 -26 27332.6 1763.12   6
   1   6 -26 26025.7 1828.52  20
   1   6 -26 24194.4 1933.54  22
  -1   6  26 27143.0 1914.76  17
   1  -6 -25 118.912 121.449   6
   1  -6 -25-19.8087 176.006  13
  -1  -6  25 133.388 130.654  31
   1   6 -25-134.647 184.318  22
  -1   6  25 25.2284 158.952  17
   1   6 -25 268.792 200.365  20
   1   6 -24 114.231 141.851  20
   1   6 -24 275.125 230.925  22
   1  -6 -24 617.134 298.080  13
  -1   6  24 493.019 246.620  17
  -1  -6  24 452.530 308.823  31
   1   6 -23 70.9157 213.821  22
  -1  -6  23-171.209 289.713  31
  -1   6  23 189.345 193.648  17
   1  -6 -23 127.264 204.828  13
   1   6 -23 254.667 150.212  20
   1   6 -22 15613.9 1512.16  20
  -1  -6  22 15204.6 1602.60  31
  -1   6  22 14097.8 1454.52  17
   1  -6 -22 17242.3 1599.99  13
   1   6 -22 18118.7 1766.78  22
  -1  -6  21 2756.43 629.995  31
   1   6 -21 4214.48 825.929  22
  -1   6  21 3536.85 704.896  17
   1   6 -21 3340.68 647.810  20
   1  -6 -21 3357.58 658.198  13
   1  -6 -20 5445.33 848.922  13
  -1   6  20 4937.38 793.151  17
   1  -6 -20 4956.50 752.421  20
   1   6 -20 3572.08 687.281  20
  -1  -6  20 4741.33 806.294  31
   1  -6 -19 52843.5 3231.93  13
  -1   6  19 52813.8 3200.59  17
   1  -6 -19 55996.7 3165.31  20
  -1  -6  19 59471.5 3442.12  31
  -1  -6  18 83584.8 4356.83  31
   1  -6 -18 78434.3 4193.58  13
   1  -6 -18 79223.2 4080.36  20
  -1   6  18 78508.8 4157.94  17
  -1  -6  17 16688.5 1455.06  31
   1  -6 -17 12890.4 1198.88  20
  -1   6  17 13651.4 1279.61  17
   1  -6 -17 13488.9 1275.60  13
   1  -6 -16 48581.1 2706.01  20
   1  -6 -16 46686.5 2768.07  13
  -1   6  16 45770.2 2728.48  17
  -1  -6  16 53223.4 2954.03  31
   1   6 -15 23251.4 2374.49   3
   1   6 -14 25487.7 2410.94   3
   1   6 -13 20365.2 2044.81   3
   1   6 -12 63396.1 4003.02   3
   1   6 -11 39316.4 2834.34   3
   1  -6 -10 4512.53 622.391   2
   1   6 -10 3871.58 728.460   3
   1   6  -9 5573.73 851.767   3
   1  -6  -9 6802.27 753.507   2
   1  -6  -8 26196.3 1694.78   2
   1   6  -8 26031.1 1980.71   3
   1  -6  -7 131177. 5675.06   2
   1   6  -7 121624. 5987.95   3
   1  -6  -6 35423.5 2039.72   2
  -1  -6   6 35211.1 2244.71   5
   1   6  -6 35216.8 2276.29   3
   1  -6  -5 23816.2 1553.06   2
   1   6  -5 23976.5 1724.03   3
  -1  -6   5 22997.7 1677.59   5
   1  -6  -4 154268. 6534.51   2
  -1  -6   4 146588. 6666.51   5
   1  -6  -3 54052.2 2796.81   2
  -1  -6   3 52993.9 2836.71   5
   1  -6  -2 340523. 14173.6   2
  -1  -6   2 364197. 14204.5   5
  -1  -6   1 129.640 80.5095   4
  -1  -6   1 490.487 191.402   5
   1  -6  -1 227.051 141.500   2
  -1  -6   0 66936.9 3068.10   4
  -1  -6   0 60862.7 3061.28   5
   1  -6   0 58834.4 3170.81   2
   1  -6   1 37018.3 2274.14   2
  -1  -6  -1 40868.0 2228.99   4
  -1  -6  -2 1125.97 309.941   4
   1  -6   2 1005.12 308.449   2
  -1  -6  -2 773.070 222.288   2
  -1  -6  -3 17185.1 1157.39   2
   1  -6   3 17736.5 1416.49   2
  -1  -6  -3 17654.7 1448.88   4
  -1   6  -4 8327.41 813.418   3
   1  -6   4 9082.68 934.275   5
  -1  -6  -4 8394.50 994.680   4
  -1  -6  -4 8250.04 715.230   2
   1  -6   5 14458.3 1269.07   5
  -1  -6  -5 14431.1 1005.56   2
  -1   6  -5 16078.3 1224.19   3
  -1  -6  -5 15387.7 1480.68   4
  -1   6  -6 74552.5 3667.80   3
   1  -6   6 74702.2 3794.97   5
  -1  -6  -6 66514.2 4081.21   4
  -1  -6  -6 72164.9 3287.30   2
   1  -6   7 122878. 5817.69   5
  -1   6  -7 125241. 5751.94   3
  -1   6  -8 64239.4 3494.73   3
   1  -6   8 63123.0 3486.91   5
   1  -6   9 142819. 6666.36   5
  -1   6  -9 143860. 6720.68   3
  -1   6 -10 9637.96 1140.63   3
  -1   6 -11 1343.90 424.690   3
  -1  -6 -12 3289.88 1005.18   4
  -1   6 -12 3256.77 709.615   3
  -1   6 -13 24012.1 2176.87   3
  -1  -6 -13 24690.4 2785.05   4
  -1   6 -14 7513.86 1182.58   3
  -1  -6 -14 8074.88 1647.40   4
  -1  -6 -15 5388.24 694.087  14
  -1   6 -15 7124.73 1197.87   3
  -1   6 -15 6741.87 790.767   8
   1   6  15 6082.49 772.419  17
  -1  -6 -15 6504.47 806.406  13
  -1   6 -16 43279.6 2864.79  22
  -1  -6 -16 47163.4 2587.56  20
  -1   6 -16 44590.2 2652.39   8
   1  -6  16 47879.9 2740.62  31
  -1  -6 -16 43838.1 2693.78  13
   1   6  16 43385.9 2669.39  17
  -1   6 -17 6760.90 860.937   8
  -1   6 -17 5481.88 867.889  22
  -1  -6 -17 6149.10 771.944  20
  -1  -6 -17 6232.69 861.522  13
   1  -6  17 6071.76 824.330  31
   1   6  17 6362.09 854.970  17
  -1  -6 -18 29917.6 2224.62  13
   1   6  18 31093.1 2221.46  17
  -1  -6 -18 34731.3 2180.94  20
  -1   6 -18 32427.8 2477.40  22
   1  -6  18 34695.4 2311.70  31
  -1   6 -18 33777.8 2261.75   8
   1   6  19 20366.8 1745.09  17
   1  -6  19 21734.9 1778.75  31
  -1   6 -19 20145.4 1895.90  22
  -1  -6 -19 21528.6 1657.74  20
  -1   6 -19 22135.4 1767.10   8
  -1  -6 -19 21298.0 1808.04  13
  -1   6 -20 1711.48 554.441  22
   1  -6  20 2103.87 560.724  31
  -1   6 -20 2320.47 530.517   8
  -1  -6 -20 2139.59 476.680  20
   1   6  20 1586.43 460.091  17
  -1  -6 -20 2349.72 570.915  13
  -1   6 -21 8503.36 1118.48  20
   1  -6  21 9951.73 1181.33  31
  -1   6 -21 12416.6 1281.73   8
  -1  -6 -21 10276.9 1243.68  13
  -1   6 -21 11529.2 1417.08  22
   1   6  21 11191.1 1261.54  17
  -1  -6 -21 12092.6 1195.36  20
   1   6  22 6234.25 917.547  17
   1  -6  22 5282.55 849.427  31
  -1   6 -22 6088.10 1010.76  22
  -1   6 -22 6601.29 912.028   8
  -1  -6 -22 7000.72 971.869  13
  -1   6 -22 5704.10 892.127  20
   1  -6  23 58.8763 151.032  31
  -1   6 -23-99.1974 259.118  22
  -1   6 -23 478.815 283.917   8
  -1   6 -23 155.470 367.968  20
   1   6  23 86.8217 242.444  17
  -1   6 -24 3035.82 671.229  22
  -1   6 -24 3045.94 575.145   8
   1   6  24 3742.29 672.554  17
  -1   6 -24 3680.94 659.722  20
  -1  -6 -25 1119.80 349.992   6
  -1   6 -25 1111.31 359.391  20
  -1   6 -25 1352.71 379.643  13
   1   6  25 1156.45 391.790  17
  -1   6 -25 790.205 327.824  22
  -1   6 -25 844.717 267.649   8
  -1   6 -26 8780.78 951.555  20
   1   6  26 7870.67 943.089  17
  -1  -6 -26 8505.52 897.311   6
  -1   6 -27 180.139 157.032  20
   1   6  27 197.382 137.495  17
  -1  -6 -27 93.2934 94.3812   6
   1   7 -27 3164.43 504.785  20
  -1   7  27 2458.15 489.815  17
   1   7 -27 2386.43 512.251  22
   1   7 -27 2133.86 443.042  13
   1  -7 -27 2267.53 398.203   6
   1  -7 -26 1340.74 329.046   6
  -1   7  26 1724.33 423.817  17
   1   7 -26 1022.80 345.782  22
   1   7 -26 1104.70 325.715  20
  -1  -7  26 961.385 346.475  31
  -1   7  25 6984.48 920.972  17
   1   7 -25 6319.99 948.035  22
  -1  -7  25 4178.41 759.574  31
   1  -7 -25 7726.24 871.562   6
   1   7 -25 7372.83 899.504  20
   1   7 -24 15651.9 1593.97  22
   1   7 -24 15393.5 1438.83  20
   1  -7 -24 17948.6 1432.57   6
  -1   7  24 17182.4 1552.25  17
  -1  -7  24 11786.6 1389.06  31
  -1  -7  23 436.813 227.602  31
   1   7 -23 539.546 328.828  22
   1  -7 -23 756.982 285.704   6
   1  -7 -23 469.581 192.309  13
  -1   7  23 397.004 248.014  17
   1   7 -23 1069.18 340.901  20
   1  -7 -22-71.6294 156.279  13
   1   7 -22 484.801 307.010  22
   1  -7 -22 160.527 193.515   6
   1   7 -22-258.978 237.189  20
  -1   7  22 203.970 221.906  17
  -1  -7  22 42.7658 253.341  31
  -1   7  21 562.304 268.467  17
   1   7 -21-45.0809 112.945  20
   1  -7 -21 419.465 303.385  13
   1   7 -21 295.243 138.759  22
  -1  -7  21 197.152 186.289  31
   1   7 -20 6785.39 945.176  20
  -1  -7  20 9198.17 1143.32  31
  -1   7  20 7054.85 972.164  17
   1  -7 -20 8193.54 1031.32  13
   1  -7 -19 37549.9 2518.51  13
  -1   7  19 32403.9 2374.97  17
  -1  -7  19 39830.6 2655.12  31
  -1   7  18 8131.66 994.567  17
   1  -7 -18 7515.76 976.457  13
  -1  -7  18 9757.24 1148.27  31
  -1   7  17 17793.9 1543.70  17
   1  -7 -17 18893.3 1583.66  13
  -1   7  16 18645.3 1540.75  17
   1  -7 -16 20013.5 1580.58  13
  -1  -7  16 22687.3 1735.03  31
   1  -7 -15 54185.4 2884.71  13
   1   7 -15 54007.0 3876.41   3
  -1   7  15 49973.4 2809.13  17
   1  -7 -15 54974.6 2797.85  20
   1   7 -14 18914.2 2069.20   3
   1   7 -13 22042.7 2185.46   3
   1   7 -12 6876.99 1101.50   3
   1   7 -11 19536.9 1900.47   3
   1   7 -10 110105. 5760.05   3
   1   7  -9 53381.7 3380.13   3
   1  -7  -9 55449.3 3014.10   2
   1  -7  -8 9814.29 985.820   2
   1   7  -8 9173.85 1127.78   3
   1   7  -7 6965.63 940.332   3
   1  -7  -7 6513.46 786.384   2
  -1  -7   7 7026.98 905.071   5
   1   7  -6 50743.7 3097.53   3
  -1  -7   6 52398.4 3091.41   5
   1  -7  -6 54682.1 2906.55   2
   1  -7  -5 47826.4 2695.76   2
  -1  -7   5 50335.7 2899.17   5
   1  -7  -4 48216.6 2703.09   2
  -1  -7   4 49188.6 2814.98   5
   1  -7  -3 23781.1 1689.45   2
  -1  -7   3 25910.0 1766.76   5
   1  -7  -2 12441.9 1129.91   2
  -1  -7   2 11854.0 1113.20   5
  -1  -7   1 69598.6 3230.54   4
  -1  -7   1 70021.8 3543.96   5
   1  -7  -1 69957.3 3622.92   2
  -1  -7   0 139244. 6385.05   5
   1  -7   0 138704. 6541.30   2
  -1  -7   0 156684. 6312.80   4
  -1  -7  -1 20409.3 1426.13   4
   1  -7   1 17778.3 1482.45   2
  -1  -7  -2 4778.52 666.798   4
   1  -7   2 4430.60 690.346   2
  -1  -7  -2 4446.36 582.770   2
  -1  -7  -3 75987.2 3676.66   2
  -1  -7  -3 80775.7 4084.49   4
   1  -7   3 77448.3 4069.05   2
  -1  -7  -4 27542.8 2024.17   4
  -1   7  -4 27975.2 1773.92   3
   1  -7   4 25954.7 1874.77   5
  -1  -7  -4 24816.2 1590.99   2
  -1  -7  -5 141000. 7069.78   4
   1  -7   5 159025. 6894.46   5
  -1   7  -5 153890. 6660.22   3
  -1  -7  -5 143257. 6327.66   2
   1  -7   6 1352.81 410.730   5
  -1  -7  -6 1444.04 474.865   4
  -1   7  -6 1554.47 373.381   3
   1  -7   7 2567.61 557.350   5
  -1   7  -7 2514.26 513.245   3
  -1  -7  -7 2440.38 671.487   4
  -1  -7  -8 19086.5 2025.33   4
   1  -7   8 19294.9 1671.85   5
  -1   7  -8 20000.6 1647.57   3
   1  -7   9 86529.4 4509.73   5
  -1   7  -9 83440.5 4421.57   3
  -1  -7  -9 76105.0 5024.64   4
  -1  -7 -10 87842.2 5555.23   4
  -1   7 -10 88951.4 4766.26   3
  -1   7 -11 200.350 258.718   3
  -1  -7 -11 1.27247 325.792   4
  -1  -7 -12 10478.8 1763.15   4
  -1   7 -12 11098.4 1383.04   3
  -1  -7 -13 51242.7 4352.78   4
  -1   7 -13 55101.1 3661.71   3
  -1  -7 -14 825.262 268.543  13
  -1   7 -14 1225.67 451.069   3
   1   7  14 1134.93 315.181  17
  -1  -7 -14 508.721 264.970   4
  -1   7 -14 1310.32 384.734  10
  -1   7 -15 379.844 223.270  10
  -1  -7 -15 535.596 221.491  13
  -1   7 -15 886.281 304.285   8
  -1  -7 -15 473.353 210.726  20
   1   7  15 755.886 255.168  17
  -1   7 -16 12530.8 1332.38  22
   1   7  16 10908.8 1130.82  17
  -1  -7 -16 12017.2 1088.42  20
  -1  -7 -16 11345.9 1191.00  13
  -1   7 -16 12249.7 1167.64   8
   1   7  17 341.809 181.558  17
  -1   7 -17 639.229 280.051   8
  -1  -7 -17 903.208 347.525  13
  -1  -7 -17 425.877 170.620  20
   1  -7  17 888.604 312.263  31
  -1   7 -17 681.860 321.290  22
  -1  -7 -18 1081.38 323.168  20
  -1   7 -18 1086.26 364.618   8
   1  -7  18 1414.21 448.814  31
  -1   7 -18 1335.34 443.949  22
  -1  -7 -18 1270.86 412.248  13
   1   7  18 1098.95 343.141  17
  -1   7 -19 258.404 237.175  22
   1  -7  19 441.461 252.303  31
  -1  -7 -19 284.737 175.562  13
   1   7  19 227.578 188.710  17
  -1   7 -19 282.525 196.013   8
   1  -7  20 16947.1 1593.63  31
   1   7  20 15906.6 1561.66  17
  -1  -7 -20 17435.1 1632.61  13
  -1   7 -20 18057.8 1796.72  22
  -1   7 -20 19962.7 1653.69   8
   1  -7  21 2042.74 514.682  31
  -1   7 -21 1908.72 545.991  22
  -1   7 -21 1768.79 447.433   8
   1   7  21 1974.93 549.675  17
  -1   7 -22 395.785 180.577  22
  -1   7 -22 513.551 254.001   8
   1   7  22 334.708 250.441  17
   1  -7  22 514.886 293.984  31
  -1   7 -22 462.540 282.803  20
  -1   7 -23 2496.35 622.063  22
  -1   7 -23 1980.77 481.601  20
  -1   7 -23 2480.90 537.636   8
   1  -7  23 1276.34 353.389  31
   1   7  23 1314.65 390.263  17
  -1   7 -24 4884.24 737.129   8
  -1   7 -24 3748.36 684.249  20
  -1  -7 -24 4526.35 718.064   6
  -1   7 -24 4222.09 794.942  22
   1   7  24 4755.90 769.944  17
  -1   7 -25 6965.56 891.644  20
  -1  -7 -25 7708.83 893.817   6
   1   7  25 8198.68 1003.58  17
  -1   7 -25 7372.68 997.749  22
  -1  -7 -26-16.3178 114.962   6
  -1   7 -26 30.5577 142.281  20
   1   7  26 33.6614 95.7130  17
   1   7  27 6310.98 761.739  17
   1   8 -27 11459.5 1129.80  22
  -1   8  26 3796.52 639.338  17
   1   8 -26 3054.25 519.710  20
  -1  -8  26 1944.90 467.208  31
   1   8 -26 2707.59 584.056  22
   1  -8 -26 3256.66 510.118   6
   1   8 -25 3087.64 552.359  20
  -1  -8  25 1529.80 430.106  31
   1  -8 -25 2712.52 515.888   6
   1   8 -25 3338.37 699.110  22
  -1   8  25 2518.21 548.466  17
   1  -8 -24 423.282 247.285   6
   1   8 -24-58.7813 183.611  22
  -1  -8  24 232.060 149.420  31
  -1   8  24 100.186 215.714  17
   1   8 -24 307.428 200.257  20
   1   8 -23 20640.2 1914.43  22
   1   8 -23 18442.8 1657.07  20
  -1  -8  23 19085.9 1802.91  31
   1  -8 -23 23924.9 1754.74   6
  -1   8  23 19739.0 1734.42  17
   1   8 -22 3877.39 708.152  20
  -1   8  22 3956.20 723.382  17
  -1  -8  22 3689.48 730.334  31
   1  -8 -22 3809.89 643.413   6
   1   8 -22 3774.41 752.249  22
  -1   8  21 7440.85 1021.26  17
   1   8 -21 7400.95 1101.05  22
  -1  -8  21 7431.53 1045.83  31
   1  -8 -21 8230.98 976.960   6
   1   8 -21 6233.22 920.605  20
   1  -8 -20 5631.66 779.410   6
  -1  -8  20 5296.34 865.884  31
   1  -8 -20 4970.50 801.965  13
  -1   8  20 4481.61 766.966  17
   1  -8 -19 17446.9 1452.32   6
  -1  -8  19 17423.2 1625.87  31
  -1   8  19 14495.2 1446.21  17
   1  -8 -19 14640.1 1459.92  13
  -1   8  18 530.800 259.591  17
   1  -8 -18 643.061 305.014  13
  -1  -8  18 574.075 365.470  31
  -1  -8  17 8700.83 1062.33  31
   1  -8 -17 6510.80 883.221  13
  -1   8  17 7144.59 915.557  17
   1  -8 -16 19935.0 1565.53  13
  -1   8  16 19758.9 1561.06  17
  -1  -8  15 54.2826 256.844  19
   1  -8 -15 3.04516 108.223  13
  -1   8  15 27.2981 81.6632  17
  -1  -8  14 70521.8 3992.17  35
   1  -8 -14 78094.6 3892.81  13
   1   8 -14 80109.2 4988.81   3
  -1   8  14 79493.5 3896.32  17
   1   8 -13 38379.0 3085.11   3
   1   8 -12 9884.46 1383.51   3
   1   8 -11 6792.61 1100.05   3
   1   8 -10 845.881 319.221   3
   1   8  -9 54478.0 3415.37   3
   1  -8  -9 49252.1 2937.72   2
   1  -8  -8 8444.76 971.392   2
   1   8  -8 9826.87 1194.62   3
  -1  -8   7 111704. 5619.24   5
   1  -8  -7 116130. 5360.98   2
   1   8  -7 104326. 5570.18   3
  -1  -8   6 4016.71 694.492   5
   1  -8  -6 3354.65 581.631   2
   1   8  -6 3169.05 622.239   3
   1  -8  -5 50395.1 2893.34   2
  -1  -8   5 49232.7 3012.50   5
   1  -8  -4 38137.9 2387.22   2
  -1  -8   4 36894.3 2444.03   5
   1  -8  -3 182138. 8145.59   2
  -1  -8   3 186834. 8208.23   5
   1  -8  -2 9708.76 1054.92   2
  -1  -8   2 9505.53 1037.83   5
   1  -8  -1 4078.87 678.523   2
  -1  -8   1 3909.27 609.686   5
  -1  -8   0 58887.6 3154.44   5
   1  -8   0 55573.9 3242.31   2
  -1  -8  -1 18077.3 1440.42   5
  -1  -8  -1 19450.5 1416.65   4
   1  -8   1 16647.2 1518.81   2
  -1  -8  -2 7974.18 904.815   4
   1  -8   2 6632.41 915.394   2
  -1  -8  -3 69015.5 3762.53   4
   1  -8   3 68104.4 3832.81   2
  -1  -8  -3 68446.5 3459.77   2
   1  -8   4 3518.01 634.753   5
  -1  -8  -4 2847.53 483.476   2
  -1  -8  -4 3079.56 623.276   4
  -1   8  -5 19906.2 1559.05   3
  -1  -8  -5 20309.1 1825.28   4
   1  -8   5 17863.5 1625.87   5
   1  -8   6 208335. 9286.35   5
  -1   8  -6 209340. 9066.17   3
  -1  -8  -6 201929. 9622.03   4
  -1   8  -7 43312.3 2659.26   3
   1  -8   7 39814.6 2737.29   5
  -1  -8  -7 39217.1 3027.02   4
  -1   8  -8 10966.4 1207.46   3
  -1  -8  -8 11663.8 1570.12   4
   1  -8   8 11624.3 1308.36   5
   1  -8   9 80886.4 4524.60   5
  -1   8  -9 82432.1 4455.34   3
  -1  -8  -9 81227.9 5157.05   4
  -1  -8 -10 14958.9 1951.80   4
  -1   8 -10 14249.4 1514.73   3
  -1   8 -11 113575. 5856.43   3
  -1  -8 -11 103649. 6602.50   4
  -1   8 -12 381.911 158.975   3
  -1  -8 -12 558.508 498.474   4
  -1  -8 -13 20962.6 2625.38   4
  -1   8 -13 20707.2 1635.89  10
   1   8  14 1301.57 352.699  17
  -1   8 -14 1958.81 476.509  10
  -1  -8 -14 1660.34 406.801  13
  -1  -8 -15 7346.97 899.708  13
   1   8  15 6518.18 817.538  17
  -1   8 -15 7823.15 894.059   8
  -1   8 -15 7074.73 950.522  10
  -1   8 -16 34889.2 2271.56   8
   1   8  16 34143.8 2272.44  17
  -1   8 -17 46167.9 2817.72   8
   1   8  17 40420.6 2750.08  17
  -1   8 -17 48281.7 3144.64  22
  -1   8 -18 2613.80 548.941   8
  -1   8 -18 2101.14 553.003  22
   1   8  18 1578.12 443.812  17
   1  -8  18 2443.15 588.632  31
   1   8  19 308.967 189.417  17
  -1   8 -19 586.339 290.989  22
   1  -8  19 500.154 227.890  31
  -1   8 -19 458.326 201.092   8
  -1   8 -20 1140.01 370.176   8
   1   8  20 838.460 357.544  17
   1  -8  20 1241.69 372.244  31
  -1   8 -20 754.204 379.212  22
   1   8  21 26599.0 2147.30  17
  -1   8 -21 27352.6 2354.74  22
   1  -8  21 29895.0 2246.55  31
  -1   8 -21 34572.0 2266.46   8
  -1  -8 -21 30832.0 2167.62   6
   1  -8  22 447.873 236.020  31
  -1   8 -22-67.5966 184.352  22
   1   8  22 207.554 241.258  17
  -1   8 -22 603.426 301.038   8
  -1   8 -22 393.276 260.154  20
  -1  -8 -22 184.056 173.931   6
  -1   8 -23 1124.02 380.197   8
   1  -8  23 876.393 309.249  31
  -1  -8 -23 1183.49 348.060   6
   1   8  23 854.531 270.189  17
  -1   8 -23 1368.78 433.051  20
  -1   8 -23 766.061 377.771  22
   1  -8  24 1900.38 467.058  31
  -1   8 -24 1427.79 522.247  22
  -1   8 -24 1444.03 430.053  20
   1   8  24 2009.23 519.193  17
  -1  -8 -24 2595.44 515.712   6
   1   8  25 557.338 292.394  17
  -1   8 -25 17.0385 112.945  22
  -1   8 -25 182.218 184.396  20
  -1  -8 -25 105.339 143.646   6
   1   8  26 8779.07 947.870  17
  -1   8 -26 9029.56 922.650  20
  -1  -8 -26 8145.89 920.866  33
  -1  -8 -26 9873.22 936.910   6
   1   9 -26 11486.5 1169.89  22
   1  -9 -26 10726.2 967.863   6
   1   9 -26 11860.3 1037.48  20
  -1  -9  26 8625.27 1024.22  31
   1  -9 -25 481.727 200.022   6
   1   9 -25 273.601 148.843  20
   1   9 -25 148.007 247.434  22
  -1  -9  25 232.469 173.288  31
   1  -9 -24 20892.1 1555.90   6
   1   9 -24 19904.8 1793.03  22
  -1   9  24 21092.9 1697.45  17
   1   9 -24 17704.0 1518.65  20
  -1  -9  24 16286.4 1600.57  31
   1   9 -23 2314.11 521.848  20
   1  -9 -23 2725.22 522.081   6
  -1  -9  23 2394.09 613.716  31
  -1   9  23 2943.52 607.175  17
   1   9 -23 2563.35 670.917  22
  -1   9  22 1193.55 391.729  17
   1  -9 -22 1351.11 353.657   6
  -1  -9  22 1304.02 441.115  31
   1   9 -22 894.950 299.911  20
   1   9 -22 1253.24 441.840  22
  -1   9  21 1221.75 393.863  17
  -1  -9  21 1435.43 446.101  31
   1  -9 -21 1040.52 360.742   6
   1   9 -21 785.167 291.330  22
   1   9 -21 836.790 304.326  20
   1  -9 -20 33475.7 2220.63   6
  -1  -9  20 33666.6 2468.82  31
  -1   9  20 28990.4 2245.71  17
  -1   9  19 5637.43 862.754  17
   1  -9 -19 6869.72 872.951   6
  -1  -9  19 6320.31 953.047  31
  -1   9  18 1648.93 482.506  17
  -1  -9  18 2191.17 557.209  31
   1  -9 -18 1711.38 436.099   6
  -1   9  17 2791.62 615.359  17
   1  -9 -17 2680.15 508.808   6
  -1  -9  17 3632.74 672.820  31
  -1   9  16 4603.20 725.782  17
  -1  -9  16 3423.43 710.870  19
   1  -9 -16 5987.33 753.092   6
  -1  -9  15 6784.16 968.992  35
  -1  -9  15 6854.12 1009.84  19
   1  -9 -15 9765.10 955.918   6
  -1   9  15 8346.80 949.908  17
  -1  -9  14 12525.0 1341.41  19
   1   9 -14 11394.1 1156.42  10
  -1   9  14 11932.1 1138.83  17
   1  -9 -14 14273.2 1154.98   6
  -1  -9  14 10838.3 1207.36  35
  -1  -9  13 5058.54 756.369  35
  -1   9  13 5244.24 690.822  17
   1   9 -13 4990.15 1027.28   3
   1  -9 -13 6146.75 692.646   6
   1   9 -12 26070.4 2433.27   3
   1   9 -11 842.601 394.421   3
   1   9 -10 6074.40 1013.04   3
   1   9  -9 16783.8 1741.69   3
   1   9  -8 1656.66 508.192   3
   1  -9  -8 2597.48 550.162   2
   1  -9  -7 2741.71 589.047   2
   1   9  -7 1759.97 503.407   3
  -1  -9   7 2114.07 543.479   5
   1  -9  -6 82691.4 4384.49   2
  -1  -9   6 84621.6 4613.51   5
   1   9  -6 84482.5 4638.70   3
  -1  -9   5 6562.82 954.444   5
   1  -9  -5 6904.27 918.380   2
   1  -9  -4 102012. 5116.38   2
  -1  -9   4 101506. 5203.89   5
  -1  -9   3 24778.8 1913.54   5
   1  -9  -3 23350.3 1877.43   2
   1  -9  -2 4126.79 713.669   2
  -1  -9   2 3408.80 626.154   5
   1  -9  -1 33696.5 2393.22   2
  -1  -9   1 35456.3 2335.03   5
   1  -9   0 217799. 9851.16   2
  -1  -9   0 227455. 9698.24   5
  -1  -9  -1 8711.69 979.708   5
   1  -9   1 7272.78 997.413   2
  -1  -9  -2 4841.91 713.443   5
   1  -9   2 5401.58 859.900   2
  -1  -9  -3 58190.1 3357.37   4
   1  -9   3 56382.4 3427.43   5
  -1  -9  -4 11422.3 1297.95   4
   1  -9   4 12414.2 1332.58   5
  -1  -9  -4 11304.2 1099.03   2
  -1  -9  -5 90.2880 202.777   4
   1  -9   5 132.989 130.081   5
  -1   9  -5 31.4738 200.885   3
  -1   9  -6 120962. 5858.36   3
   1  -9   6 115342. 6044.55   5
  -1  -9  -6 127520. 6438.45   4
   1  -9   7 51756.0 3357.29   5
  -1   9  -7 53272.4 3211.26   3
  -1  -9  -7 52297.1 3667.20   4
   1  -9   8 12429.2 1441.89   5
  -1   9  -8 11621.8 1284.01   3
  -1  -9  -8 12366.3 1643.33   4
  -1  -9  -9 3724.81 912.816   4
   1  -9   9 3927.60 765.532   5
  -1   9  -9 4376.81 779.094   3
  -1  -9 -10 23124.5 2590.99   4
   1  -9  10 27394.2 2309.11   5
  -1   9 -10 27099.1 2227.96   3
  -1  -9 -11 560.388 402.171   4
  -1  -9 -12 1387.11 647.861   4
  -1  -9 -12 2963.11 476.923   6
   1   9  13 597.325 205.759  17
  -1   9 -13 715.875 241.166  10
   1  -9  13 392.965 201.771  35
  -1  -9 -13 853.148 258.811   6
   1   9  14 48395.5 2786.63  17
  -1  -9 -14 54612.9 2834.88   6
  -1   9 -14 55345.5 3096.78  10
   1   9  15 1651.04 401.134  17
  -1   9 -15 1738.58 420.256   8
  -1   9 -15 1799.29 482.490  10
  -1  -9 -15 1611.61 411.820   6
  -1  -9 -16 4287.68 735.464   6
  -1   9 -16 3681.79 645.399   8
  -1   9 -16 3438.20 675.454  22
   1   9  16 3186.98 584.463  17
  -1   9 -17 910.804 368.312   8
   1   9  17 369.640 314.995  17
  -1   9 -17 332.416 228.246  22
  -1  -9 -17 304.075 142.823   6
  -1  -9 -18 27287.5 1958.40   6
   1   9  18 21499.9 1853.52  17
  -1   9 -18 26387.9 2198.44  22
  -1   9 -18 24815.1 1905.34   8
   1  -9  18 28623.4 2085.18  31
   1   9  19 457.094 246.138  17
  -1   9 -19 414.214 345.328  22
  -1   9 -19 301.545 185.521   8
   1  -9  19 231.150 257.928  31
  -1  -9 -19 7.89675 198.726   6
   1  -9  20 35495.0 2482.60  31
  -1   9 -20 36815.3 2404.61   8
  -1  -9 -20 36610.0 2397.40   6
  -1   9 -20 32789.5 2591.12  22
   1   9  20 31321.4 2354.54  17
  -1   9 -21 2108.40 474.037   8
  -1   9 -21 2255.06 588.706  22
   1  -9  21 2593.21 576.033  31
   1   9  21 2946.50 613.632  17
  -1  -9 -21 2153.18 521.573   6
   1   9  22 9159.13 1102.67  17
   1  -9  22 9005.40 1079.53  31
  -1   9 -22 7304.73 1000.80  20
  -1  -9 -22 11115.5 1157.33   6
  -1   9 -22 9962.84 1271.43  22
  -1  -9 -23 7201.17 887.735   6
   1  -9  23 6452.64 879.308  31
  -1   9 -23 6040.95 867.738  20
   1   9  23 6668.79 912.852  17
  -1   9 -23 6435.15 971.044  22
   1   9  24 16926.0 1472.03  17
   1  -9  24 13200.2 1302.61  31
  -1   9 -24 14957.3 1374.35  20
  -1  -9 -24 18616.9 1446.45   6
  -1   9 -24 17933.0 1625.03  22
  -1  -9 -25 313.869 187.200   6
   1   9  25 484.712 258.543  17
  -1   9 -25 233.544 143.419  20
  -1   9 -25 200.528 248.650  22
  -1  -9 -25 43.0165 131.025  33
  -1  -9 -26 7280.51 787.710   6
  -1   9 -26 7423.81 804.588  20
   1   9  26 8566.01 890.444  17
   1  10 -26 8258.41 952.680  22
  -1 -10  25 233.302 163.680  31
   1 -10 -25 262.489 196.863   6
   1  10 -25-27.4747 131.447  20
   1  10 -25 142.165 215.451  22
   1  10 -24 126.938 107.018  20
   1 -10 -24 603.955 257.311   6
   1  10 -24 428.283 289.510  22
  -1 -10  24-4.34196 177.137  31
  -1 -10  23 10859.8 1256.12  31
   1 -10 -23 11401.2 1138.38   6
  -1  10  23 13467.2 1312.23  17
   1  10 -23 9782.37 1081.75  20
   1  10 -23 11423.3 1333.64  22
  -1  10  22 2710.37 565.806  17
  -1 -10  22 2928.13 666.034  31
   1  10 -22 3024.41 683.200  22
   1  10 -22 1670.34 455.157  20
   1 -10 -22 2181.28 489.737   6
  -1  10  21 21633.2 1826.47  17
   1 -10 -21 22850.6 1742.57   6
  -1 -10  21 23544.5 1976.80  31
   1  10 -21 24183.7 2083.63  22
   1  10 -21 17237.9 1633.23  20
  -1 -10  20 12765.1 1409.91  31
   1 -10 -20 12977.6 1272.10   6
  -1  10  20 13541.0 1400.81  17
   1 -10 -19 2493.33 508.791   6
  -1  10  19 2131.68 509.475  17
  -1 -10  19 2818.75 603.489  31
   1 -10 -18 15889.9 1425.23   6
  -1  10  18 14430.8 1437.99  17
   1 -10 -17 30388.0 2010.21   6
  -1  10  17 26897.3 2020.62  17
   1 -10 -16 1691.49 434.291   6
  -1 -10  16 1202.41 398.470  19
  -1  10  16 1276.49 392.008  17
  -1 -10  15 4649.54 786.065  35
  -1 -10  15 5474.97 885.784  19
   1 -10 -15 5490.67 743.220   6
  -1  10  15 4843.31 726.262  17
   1  10 -14 1806.73 430.988  10
  -1 -10  14 1410.56 448.047  35
  -1  10  14 2336.84 480.073  17
  -1 -10  14 1323.40 396.087  19
   1 -10 -14 2306.23 457.404   6
   1 -10 -13 3473.52 538.826   6
  -1  10  13 3134.68 545.112  17
   1  10 -13 2620.71 523.366  10
  -1 -10  13 2430.82 555.052  19
  -1 -10  13 2923.78 616.283  35
   1  10 -12-66.1482 160.257   3
  -1  10  12 162.976 104.506  17
   1 -10 -12-119.225 181.682   6
  -1 -10  12-133.290 145.506  35
   1  10 -11 6847.07 1165.33   3
   1  10 -10 14386.6 1692.00   3
   1  10  -9 15517.0 1742.55   3
   1  10  -8 28768.5 2426.81   3
   1 -10  -7 38978.2 2672.51   2
   1  10  -7 41145.2 2937.71   3
  -1 -10   7 38523.2 2866.15   5
  -1 -10   6 45637.9 3146.98   5
   1  10  -6 48565.5 3230.01   3
   1 -10  -6 47346.6 3030.11   2
  -1 -10   5 42228.1 2891.44   5
   1 -10  -5 40062.1 2736.38   2
   1 -10  -4 95010.6 5070.32   2
  -1 -10   4 100404. 5208.98   5
  -1 -10   3 170157. 8031.38   5
   1 -10  -3 174631. 8056.19   2
  -1 -10   2 9007.18 1123.01   5
   1 -10  -2 9254.47 1160.32   2
   1 -10  -1 4227.77 780.254   2
  -1 -10   1 4843.23 791.578   5
   1 -10   0 267.671 194.298   2
  -1 -10   0 615.070 260.417   5
   1 -10   1 1473.59 485.646   2
  -1 -10  -1 1908.32 489.763   5
   1 -10   2 12130.4 1387.83   2
  -1 -10  -2 11462.4 1220.04   5
   1 -10   3 24796.3 2068.61   5
  -1 -10  -3 23790.5 1856.75   5
   1 -10   4 5151.49 905.570   5
   1 -10   5 27591.4 2298.46   5
  -1  10  -5 30046.9 2184.60   3
  -1 -10  -6 1557.62 560.982   4
  -1  10  -6 1063.96 392.022   3
   1 -10   6 1483.94 501.696   5
  -1 -10  -7 119665. 6536.32   4
   1 -10   7 112534. 6160.93   5
  -1  10  -7 124853. 6043.39   3
  -1 -10  -8 5435.16 1110.35   4
   1 -10   8 4887.69 914.571   5
  -1  10  -8 5335.86 885.252   3
  -1 -10  -9 6548.96 1268.58   4
   1 -10   9 6841.23 1107.04   5
   1 -10  10 47665.3 3379.22   5
  -1 -10 -10 44783.1 3813.69   4
  -1  10 -11 64160.9 3634.66  10
  -1 -10 -11 73177.3 3519.21   6
  -1 -10 -11 71759.9 5162.37   4
  -1 -10 -12 1263.29 322.061   6
   1 -10  12 1576.61 433.717  35
  -1  10 -12 1059.18 319.500  10
   1  10  12 1376.54 333.883  17
   1  10  13 9512.99 1006.01  17
  -1 -10 -13 11780.5 1093.17   6
  -1  10 -13 10158.3 1148.88  10
   1 -10  13 11308.9 1148.97  35
   1  10  14 14662.8 1321.93  17
   1 -10  14 14680.2 1401.99  35
  -1  10 -14 16553.4 1525.49  10
  -1 -10 -14 18283.7 1428.76   6
  -1 -10 -15 30922.8 2030.36   6
   1  10  15 25502.2 1914.71  17
  -1  10 -15 26951.3 2121.17  10
   1  10  16-73.7613 243.060  17
  -1  10 -16 12.1820 184.347  22
  -1  10 -16 16.2416 117.246   8
  -1  10 -16-97.8387 214.884  10
  -1 -10 -16 200.753 128.287   6
   1  10  17 71338.6 4014.67  17
  -1  10 -17 75490.9 4341.94  22
  -1 -10 -17 77650.8 4049.67   6
  -1  10 -17 77106.5 4033.64   8
  -1 -10 -18 4511.05 726.368   6
  -1  10 -18 4141.15 793.423  22
  -1  10 -18 4656.01 735.584   8
   1 -10  18 5604.77 882.833  31
   1  10  18 4822.89 770.394  17
  -1 -10 -19-101.751 129.752   6
  -1  10 -19 350.222 251.554   8
   1  10  19 172.074 113.442  17
  -1  10 -19 24.7940 265.081  22
  -1  10 -20 5684.73 953.959  22
  -1 -10 -20 7250.08 941.163   6
  -1  10 -20 7627.00 952.331   8
   1  10  20 6250.49 902.886  17
   1 -10  20 7465.30 991.939  31
   1 -10  21 22336.1 1818.52  31
  -1  10 -21 19522.0 1863.82  22
   1  10  21 20262.7 1750.10  17
  -1 -10 -21 23023.8 1777.67   6
   1  10  22 580.101 291.018  17
  -1 -10 -22 879.118 345.838   6
  -1  10 -22 368.767 197.242  20
   1 -10  22 430.005 132.716  31
  -1  10 -22 735.897 369.969  22
   1  10  23 20829.4 1641.64  17
  -1  10 -23 19837.5 1766.41  22
  -1  10 -23 16316.6 1501.06  20
  -1 -10 -23 20132.2 1571.58   6
  -1 -10 -23 17962.1 1611.67  33
   1 -10  23 18431.0 1558.55  31
   1 -10  24 2018.18 445.878  31
  -1 -10 -24 1692.91 451.214  33
  -1  10 -24 1654.17 397.407  20
  -1 -10 -24 1586.62 381.586   6
  -1  10 -24 1655.94 499.397  22
   1  10  24 1411.81 393.225  17
  -1 -10 -25 3104.51 557.725  33
   1  10  25 3388.93 554.685  17
  -1 -10 -25 3164.16 516.484   6
  -1  10 -25 3464.31 534.792  20
   1 -11 -25 93.3980 152.952  26
  -1 -11  25 475.672 238.261  31
   1 -11 -25 166.903 108.274   6
   1  11 -25 525.207 280.514  22
   1  11 -25 191.361 142.373  20
   1 -11 -24 1404.88 346.370   6
  -1 -11  24 1611.21 430.107  31
   1  11 -24 1946.60 498.794  22
   1  11 -24 1360.98 359.555  20
   1 -11 -23 509.026 234.561   6
   1  11 -23 601.430 260.190  20
  -1 -11  23 506.644 235.055  31
   1  11 -23 660.181 335.216  22
   1  11 -22 854.859 422.021  22
   1  11 -22 980.617 323.060  20
  -1 -11  22 773.697 354.837  31
   1 -11 -22 777.787 286.899   6
  -1 -11  21 118.252 184.890  31
   1  11 -21-9.96165 110.313  20
   1 -11 -21 92.3311 128.242   6
   1  11 -21-59.5163 251.570  22
  -1 -11  20 17271.9 1654.92  31
  -1  11  20 17001.1 1565.18  17
   1 -11 -20 15520.1 1425.05   6
  -1 -11  19 4296.94 808.724  31
   1 -11 -19 4059.83 680.666   6
  -1  11  19 3460.63 687.986  17
  -1 -11  18 7270.19 1015.56  31
   1 -11 -18 5598.02 806.371   6
  -1  11  18 5520.88 857.844  17
   1 -11 -17 23389.0 1766.75   6
  -1  11  17 25220.4 1898.11  17
   1 -11 -16 38647.3 2387.62   6
  -1  11  16 35938.0 2410.23  17
  -1 -11  16 30674.5 2548.79  19
   1 -11 -15 19509.6 1526.75   6
  -1  11  15 18293.3 1555.78  17
  -1 -11  15 16744.9 1640.35  35
  -1 -11  15 16492.3 1704.35  19
   1 -11 -14 547.594 262.332   6
  -1  11  14 434.230 190.897  17
  -1 -11  14 434.574 251.835  19
   1  11 -14 402.743 273.396  10
  -1 -11  14 531.230 298.778  35
   1 -11 -13 9669.17 1019.94   6
   1 -11 -13 9670.51 1036.98  29
  -1 -11  13 11139.1 1245.85  35
  -1  11  13 12115.7 1152.18  17
   1  11 -13 11266.2 1160.61  10
  -1  11  12 2497.62 483.460  17
  -1 -11  12 3006.78 608.083  35
   1  11 -12 3033.99 554.425  10
   1 -11 -12 2409.55 465.108   6
  -1 -11  12 2421.16 566.358  19
  -1 -11  11 34866.3 2399.23  35
  -1 -11  11 37940.7 2551.69  19
  -1  11  11 37760.8 2246.03  17
   1 -11 -11 33369.4 2121.83   6
   1  11 -11 40429.4 3166.19   3
  -1 -11  10 44929.9 2788.59  35
   1  11 -10 48309.4 3511.35   3
   1  11  -9 3482.96 815.991   3
   1  11  -8 45139.9 3305.61   3
   1  11  -7 19082.4 1931.67   3
  -1 -11   7 18150.4 1896.15   5
   1  11  -6 22887.6 2133.82   3
   1 -11  -6 23566.6 2031.15   2
  -1 -11   6 23947.0 2168.53   5
   1 -11  -5 13825.4 1485.32   2
  -1 -11   5 12458.1 1490.75   5
  -1 -11   4 4625.22 882.155   5
   1 -11  -4 5835.88 961.781   2
   1 -11  -3 16915.2 1680.79   2
  -1 -11   3 16128.6 1658.19   5
  -1 -11   2 120348. 6135.90   5
   1 -11  -2 121225. 6230.52   2
   1 -11  -1 8907.65 1197.10   2
  -1 -11   1 8679.85 1158.88   5
   1 -11   0 13785.4 1558.60   2
  -1 -11   0 15811.5 1549.21   5
  -1 -11  -1 10536.9 1237.29   5
   1 -11   1 12155.0 1440.70   2
  -1 -11  -2 514.352 277.254   5
   1 -11   2 324.951 262.875   5
   1 -11   3 1026.21 391.774   5
  -1 -11  -3 795.958 324.699   5
  -1 -11  -4 108550. 5423.56   5
   1 -11   4 104831. 5771.50   5
   1 -11   5 28593.3 2428.19   5
  -1  11  -5 29696.6 2270.34   3
  -1  11  -6 71611.7 4131.29   3
   1 -11   6 70374.7 4353.82   5
   1 -11   7 23620.7 2208.67   5
   1 -11   8 9623.13 1356.33   5
   1 -11   9 63784.7 4188.72   5
  -1  11 -10 56248.8 3253.85  10
  -1 -11 -10 62241.9 3140.87   6
   1 -11  10 65271.0 4148.77   5
  -1 -11 -10 54895.0 3221.71  33
  -1  11 -11 51309.9 3036.43  10
   1 -11  11 51957.9 3001.35  35
  -1 -11 -11 50517.6 2993.84  33
   1  11  11 49103.7 2755.18  17
  -1 -11 -11 54505.9 2875.74   6
  -1 -11 -11 55145.9 4376.46   4
  -1 -11 -11 49109.7 2787.63  29
   1 -11  12 356.977 166.935  35
  -1 -11 -12 412.763 216.560   6
   1  11  12 610.757 218.984  17
  -1  11 -12 778.643 296.235  10
  -1 -11 -12 297.285 98.2430  33
  -1 -11 -13 360.889 210.129   6
  -1 -11 -13-32.4823 200.791  33
  -1  11 -13 359.919 195.157  10
   1 -11  13 161.754 190.843  35
   1  11  13 239.269 142.609  17
  -1 -11 -14 55455.5 3087.10   6
   1  11  14 55639.5 3085.76  17
   1 -11  14 48336.7 3111.41  35
  -1  11 -14 55409.9 3324.52  10
  -1 -11 -15 2201.37 516.833   6
   1  11  15 2379.01 494.839  17
  -1  11 -15 1487.28 464.616  10
   1  11  16 4728.83 752.406  17
  -1 -11 -16 5283.57 788.851   6
  -1  11 -16 5841.51 933.979  22
  -1  11 -16 6359.33 832.682   8
  -1  11 -16 5556.01 907.471  10
   1  11  17 2424.52 546.178  17
  -1  11 -17 2415.07 506.576   8
  -1 -11 -17 2287.07 517.736   6
  -1  11 -17 2448.02 587.644  22
   1 -11  18 36720.7 2443.20  31
  -1  11 -18 31088.1 2411.20  22
  -1 -11 -18 31234.8 2217.58   6
  -1  11 -18 33610.2 2220.68   8
   1  11  18 26850.3 2109.30  17
  -1 -11 -18 28571.7 2293.91  33
  -1 -11 -19 3424.03 683.027  33
   1  11  19 3925.07 707.199  17
   1 -11  19 4291.14 742.025  31
  -1  11 -19 4426.83 829.578  22
  -1 -11 -19 4090.53 699.394   6
  -1  11 -20 4385.47 811.644  22
   1 -11  20 4793.55 781.528  31
   1  11  20 4414.78 733.849  17
  -1 -11 -20 4447.86 705.725   6
  -1 -11 -20 3378.18 671.760  33
  -1 -11 -21 121.942 112.782  33
  -1 -11 -21 222.146 182.425   6
   1 -11  21 156.941 163.192  31
  -1  11 -21 393.835 248.553  22
   1  11  21 67.0249 110.938  17
  -1  11 -22 770.797 357.257  22
   1  11  22 846.211 311.499  17
  -1  11 -22 851.425 339.934  20
  -1 -11 -22 516.061 243.254   6
  -1 -11 -22 697.008 315.831  33
   1 -11  22 806.997 283.583  31
  -1 -11 -23 807.854 280.684   6
  -1  11 -23 468.684 193.252  22
   1  11  23 1336.22 357.502  17
  -1 -11 -23 538.569 260.805  33
  -1  11 -23 569.729 247.260  20
   1 -11  23 1236.84 352.783  31
  -1 -11 -24 25206.4 1717.41   6
  -1  11 -24 28172.7 1966.04  22
  -1 -11 -24 26429.9 1815.29  33
  -1  11 -24 23166.1 1690.00  20
   1 -11  24 21772.9 1657.73  31
  -1 -12  24 3373.98 647.092  31
   1  12 -24 2867.11 465.339  20
   1  12 -24 4216.80 682.404  22
   1 -12 -24 3033.10 587.949  26
   1 -12 -24 2532.50 452.785   6
  -1 -12  23-32.4372 142.427  31
   1  12 -23-45.0722 118.863  22
   1 -12 -23 186.316 172.360   6
   1 -12 -23 16.7073 189.617  26
   1  12 -23 340.889 212.730  20
   1  12 -22 3761.40 712.365  22
   1 -12 -22 2493.10 579.249  26
   1 -12 -22 2816.09 529.930   6
  -1 -12  22 3340.37 662.685  31
   1  12 -22 2745.70 529.762  20
   1  12 -21 2740.80 651.899  22
  -1 -12  21 2897.57 630.118  31
   1  12 -21 1870.90 463.072  20
   1 -12 -21 1948.68 460.194   6
  -1 -12  20 915.686 364.859  31
   1  12 -20 1036.40 354.985  22
   1 -12 -20 854.845 315.571   6
   1 -12 -19 2600.94 544.133   6
  -1 -12  19 3534.19 734.359  31
   1 -12 -18 5765.93 833.588   6
  -1 -12  18 7454.37 1040.61  31
   1 -12 -17 12410.9 1231.45   6
  -1 -12  17 9598.91 1302.28  19
   1 -12 -16 152.472 274.517   6
  -1 -12  16 252.960 257.089  19
  -1 -12  15 4381.35 820.245  35
  -1 -12  15 5180.82 926.844  19
   1 -12 -15 4655.86 720.107   6
  -1 -12  14 9755.86 1234.53  19
   1 -12 -14 7802.75 930.014   6
  -1 -12  14 7111.15 1035.19  35
   1  12 -14 9087.58 1063.42  10
   1 -12 -14 7707.48 927.450  29
   1 -12 -13 14000.4 1284.85   6
  -1 -12  13 15583.6 1530.36  35
   1 -12 -13 13512.6 1293.03  29
   1  12 -13 16508.4 1445.84  10
  -1 -12  13 15373.3 1579.84  19
   1 -12 -12 6145.61 809.804  29
   1 -12 -12 5650.80 764.631   6
  -1 -12  12 6936.08 998.288  19
   1  12 -12 7630.03 911.815  10
  -1 -12  12 7486.98 1008.29  35
   1 -12 -11 6531.41 913.198  26
  -1 -12  11 6047.45 884.849  35
   1  12 -11 5002.20 721.017  10
   1 -12 -11 5609.52 739.879   6
  -1 -12  11 6834.14 986.841  19
   1 -12 -11 5972.78 805.610  29
   1 -12 -10-61.4195 138.891   6
  -1 -12  10 164.156 151.921  18
  -1 -12  10 447.700 269.901  35
   1 -12 -10 18.4087 177.742  26
  -1 -12  10 209.969 245.224  19
  -1 -12   9 3766.95 667.241  19
   1 -12  -9 3245.71 522.687   6
   1 -12  -9 3165.53 584.060  26
   1  12  -9 4127.62 952.712   3
  -1 -12   9 3640.24 650.282  18
   1  12  -8 24598.0 2348.96   3
   1  12  -7 60217.6 3974.30   3
  -1 -12   7 53214.5 3805.59   5
   1  12  -6 47252.9 3410.07   3
  -1 -12   6 45828.6 3365.34   5
  -1 -12   5 27058.0 2368.84   5
   1 -12  -5 25046.4 2225.49   2
  -1 -12   4 2167.44 576.090   5
   1 -12  -4 2459.94 631.052   2
   1 -12  -3 1447.16 539.796   2
  -1 -12   3 931.032 403.774   5
   1 -12  -2 637.335 343.016   2
  -1 -12   2 398.817 253.575   5
  -1 -12   1 3487.93 713.528   5
   1 -12  -1 2745.48 668.505   2
  -1 -12   0 15016.3 1593.87   5
   1 -12   0 15630.1 1730.26   2
   1 -12   1 115824. 6153.94   5
  -1 -12  -1 113097. 5908.97   5
  -1 -12  -2 11811.3 1352.49   5
   1 -12   2 11488.5 1468.69   5
  -1 -12  -3 24319.5 2064.83   5
   1 -12   3 26077.6 2313.28   5
   1 -12   4 1596.96 534.758   5
   1 -12   5 17216.5 1882.50   5
   1 -12   6 557.611 234.146   5
   1 -12   7 44242.1 3327.65   5
  -1 -12  -8 26228.2 1828.85   6
  -1 -12  -8 28968.8 1924.13  29
   1 -12   8 33026.8 2754.76   5
  -1 -12  -8 30031.8 2106.93  26
  -1 -12  -8 31806.8 2079.95  33
  -1 -12  -9 40595.4 2648.47  26
  -1 -12  -9 40121.7 2397.90   6
  -1 -12  -9 42283.7 2466.51  29
  -1 -12  -9 40867.5 2562.82  33
  -1  12 -10-30.4600 146.133  10
  -1 -12 -10-39.9080 172.381  26
   1 -12  10-6.40485 148.295  35
  -1 -12 -10-2.81437 85.4954   6
  -1 -12 -10 19.8294 99.8297  29
  -1 -12 -11 21197.4 1615.02   6
  -1 -12 -11 20405.5 1572.58  29
   1 -12  11 21987.2 1753.55  35
  -1  12 -11 20670.2 1720.90  10
  -1 -12 -11 21067.8 1734.45  33
  -1 -12 -12 54792.1 3006.37  29
   1 -12  12 54215.7 3192.02  35
   1  12  12 54045.6 2960.72  17
  -1 -12 -12 52072.5 3184.04  33
  -1 -12 -12 50172.6 2972.05   6
  -1  12 -12 51831.2 3179.21  10
  -1 -12 -13 40355.8 2744.45  33
   1  12  13 44160.2 2590.67  17
  -1  12 -13 44194.0 2842.02  10
  -1 -12 -13 42868.0 2627.33   6
   1 -12  13 40085.9 2713.02  35
  -1  12 -14 1159.02 378.369  10
   1 -12  14 1087.63 339.906  35
  -1 -12 -14 1175.54 415.736  33
  -1 -12 -14 1293.09 390.323   6
   1  12  14 1723.83 415.826  17
   1 -12  15 11699.5 1305.38  35
  -1  12 -15 14503.4 1485.65  10
  -1  12 -15 14656.3 1477.88  22
  -1 -12 -15 13392.1 1424.78  33
  -1 -12 -15 12989.9 1291.23   6
   1  12  15 15041.5 1352.37  17
  -1  12 -16 12180.6 1208.50   8
   1  12  16 11851.4 1219.54  17
  -1 -12 -16 10145.7 1252.69  33
  -1  12 -16 13437.7 1414.12  22
  -1  12 -16 11687.3 1343.19  10
  -1 -12 -16 10740.5 1171.17   6
  -1 -12 -17 12332.9 1279.03   6
  -1  12 -17 12952.8 1260.35   8
   1  12  17 13535.2 1340.18  17
  -1  12 -17 13397.0 1443.46  22
  -1 -12 -17 11742.1 1336.54  33
   1 -12  18 32572.8 2295.14  31
  -1  12 -18 28408.1 2254.55  22
  -1 -12 -18 25605.5 2137.63  33
  -1 -12 -18 26543.6 2034.36   6
   1  12  18 27008.1 2052.15  17
   1  12  19 365.491 205.533  17
  -1 -12 -19 854.312 312.628  33
  -1  12 -19 363.291 246.574  22
  -1 -12 -19-64.0060 131.320   6
   1 -12  19 418.120 296.998  31
   1 -12  20 7.51302 224.345  31
  -1 -12 -20 150.317 128.962   6
  -1  12 -20 515.403 285.525  22
  -1 -12 -20 181.203 166.187  33
   1  12  20 39.5759 99.3378  17
   1  12  21 4971.41 790.687  17
  -1 -12 -21 6085.05 818.757   6
  -1  12 -21 5393.84 849.217  22
  -1 -12 -21 4359.06 745.376  33
   1 -12  21 5145.91 769.332  31
  -1 -12 -22 7145.56 876.940   6
   1 -12  22 6737.50 866.697  31
  -1  12 -22 6587.65 928.415  22
  -1 -12 -22 6579.88 883.060  33
  -1 -12 -22 6094.71 914.234  26
  -1  12 -22 5251.17 763.375  20
   1 -12  23 6805.52 830.576  31
  -1  12 -23 8598.47 1004.77  22
  -1  12 -23 5932.28 779.155  20
  -1 -12 -23 7039.12 833.901   6
  -1 -12 -23 7593.00 880.927  33
  -1 -12 -23 6597.93 921.335  26
  -1  12 -24 816.609 272.651  20
  -1  12 -24 677.641 260.854  22
  -1 -12 -24 629.116 228.260  26
  -1 -12 -24 511.238 203.280   6
  -1 -13  24 438.529 173.922  31
   1 -13 -24 146.229 108.380  26
   1  13 -24 473.965 242.885  22
  -1 -13  23 1298.70 336.805  31
   1  13 -23 1188.30 307.378  20
   1  13 -23 1568.41 434.659  22
   1 -13 -23 1196.69 368.770  26
   1 -13 -22-353.911 239.145  26
   1 -13 -22-149.206 195.870   6
   1  13 -22 238.977 108.115  20
  -1 -13  22 728.642 305.047  31
   1  13 -22 578.036 287.111  22
  -1 -13  21 6197.63 891.210  31
   1 -13 -21 4086.78 654.083   6
   1  13 -21 4313.78 661.450  20
   1  13 -21 5801.16 893.784  22
   1 -13 -21 5645.31 879.638  26
  -1 -13  20 500.280 281.108  31
   1 -13 -20 152.827 146.009  26
   1  13 -20 802.824 380.883  22
   1 -13 -20 252.460 140.390   6
   1 -13 -19 5675.38 940.114  26
   1 -13 -19 5230.30 795.065   6
   1 -13 -18 10946.5 1364.07  26
   1 -13 -18 9717.43 1127.39   6
  -1 -13  18 14051.8 1441.93  31
  -1 -13  17 2726.29 672.816  19
   1 -13 -17 2361.36 591.953  26
   1 -13 -17 2626.58 578.103   6
   1 -13 -16 15932.1 1670.01  26
  -1 -13  16 12826.6 1534.02  19
   1 -13 -16 15909.2 1439.84   6
   1 -13 -15 5180.89 895.828  26
   1 -13 -15 4074.50 689.625   6
  -1 -13  15 4762.58 840.482  35
   1 -13 -15 4934.00 737.123  29
  -1 -13  15 5625.11 977.616  19
   1 -13 -14 476.253 308.422  26
  -1 -13  14 275.732 238.981  19
  -1 -13  14 771.893 388.161  35
   1  13 -14 706.335 289.204  10
   1 -13 -14 579.497 285.275   6
   1 -13 -14 606.439 266.859  29
   1  13 -13 24209.4 1818.81  10
  -1 -13  13 21798.0 1926.48  35
   1 -13 -13 23842.5 1999.06  26
   1 -13 -13 20352.2 1671.60  29
  -1 -13  13 23767.3 2057.88  19
   1 -13 -13 16692.4 1533.30   6
   1 -13 -12 8835.06 1021.85   6
  -1 -13  12 11855.1 1331.62  35
  -1 -13  12 11770.6 1354.86  19
   1 -13 -12 10916.9 1282.44  26
   1 -13 -12 10930.8 1153.15  29
   1 -13 -11 3357.57 668.629  26
   1 -13 -11 2933.40 541.113   6
   1 -13 -11 2905.14 560.185  29
  -1 -13  11 3062.32 635.295  35
  -1 -13  11 2870.73 665.001  19
   1 -13 -10 13761.2 1399.55  26
  -1 -13  10 14672.7 1503.13  19
  -1 -13  10 14038.9 1412.88  35
  -1 -13  10 9217.33 1217.48  18
   1 -13 -10 12809.9 1300.54  29
   1 -13  -9 10867.2 1145.05  29
  -1 -13   9 14390.5 1462.59  19
   1 -13  -9 12477.8 1308.72  26
  -1 -13   9 11665.5 1298.21  18
   1 -13  -8 7777.94 915.998  29
  -1 -13   8 8936.42 1128.26  19
  -1 -13   8 8645.71 1074.04  18
   1 -13  -8 9017.93 1071.63  26
   1 -13  -7 27493.6 1975.36  26
  -1 -13   7 24271.0 1965.47  19
   1  13  -7 28603.5 2567.48   3
  -1 -13   7 24094.2 1916.52  18
   1 -13  -7 22293.2 1730.99  29
  -1 -13   6 3577.51 824.269   5
  -1 -13   6 2411.72 566.188  19
   1 -13  -6 3043.17 598.035  26
   1  13  -6 2928.89 769.566   3
   1 -13  -6 3123.31 551.066  29
  -1 -13   6 3632.77 658.829  18
  -1 -13   5 100831. 5716.98   5
   1  13  -5 95526.0 5649.79   3
  -1 -13   4 4288.84 885.822   5
   1 -13  -4 3630.36 845.338   2
   1 -13  -3 6052.34 1089.81   2
  -1 -13   3 5516.08 1002.01   5
   1 -13  -2 38676.6 3014.59   2
  -1 -13   2 38704.0 2959.79   5
   1 -13  -1 56900.5 3868.58   2
  -1 -13   1 56139.2 3726.89   5
   1 -13   0 298.023 358.210   5
  -1 -13   0 165.712 201.069   5
   1 -13   1 51469.0 3608.06   5
  -1 -13  -1 50466.9 3425.65   5
  -1 -13  -2 799.934 410.631   5
   1 -13   2 647.698 350.888   5
   1 -13   3 579.113 270.964   5
   1 -13   4 40967.4 3194.54   5
   1 -13   5 37187.5 2995.32   5
  -1 -13  -5 36762.9 2376.02  26
  -1 -13  -5 35030.0 2265.81  33
  -1 -13  -5 32682.1 2139.16  29
  -1 -13  -6 1603.80 390.066  26
  -1 -13  -6 1449.07 390.852  33
  -1 -13  -6 1607.90 393.044  29
  -1 -13  -7 2049.19 439.858  29
  -1 -13  -7 2977.16 573.135  33
  -1 -13  -7 2842.56 582.378  26
  -1 -13  -8 60313.6 3302.85  33
  -1 -13  -8 57861.8 3157.35  29
  -1 -13  -8 60837.5 3412.61  26
  -1 -13  -9 9181.56 1147.70  26
  -1 -13  -9 9930.21 1041.63  29
  -1 -13  -9 11128.7 1172.76  33
  -1 -13  -9 9229.86 994.077   6
  -1 -13 -10 8869.91 1008.35   6
  -1 -13 -10 11863.0 1245.82  33
  -1 -13 -10 11138.9 1268.00  26
  -1  13 -10 11612.8 1231.60  10
  -1 -13 -10 11451.0 1144.88  29
   1 -13  10 10692.3 1193.84  35
  -1  13 -11 201.451 137.637  10
  -1 -13 -11 178.587 107.775   6
  -1 -13 -11 122.544 130.880  26
   1 -13  11 141.741 184.579  35
  -1 -13 -11 197.978 175.488  33
  -1 -13 -11 215.296 280.777  29
  -1 -13 -12 410.502 224.582   6
  -1 -13 -12 374.666 128.713  26
  -1  13 -12 171.390 182.866  10
   1 -13  12 399.318 275.032  35
  -1 -13 -12 307.746 249.571  33
  -1 -13 -12 346.507 200.260  29
  -1 -13 -13 1450.67 414.511  26
  -1 -13 -13 1784.05 467.386   6
  -1 -13 -13 1937.68 463.319  33
  -1  13 -13 1255.24 401.485  10
  -1 -13 -13 1534.82 398.893  29
   1 -13  13 1499.17 435.762  35
  -1  13 -14 17849.8 1662.64  10
   1 -13  14 16452.2 1562.94  35
   1  13  14 18144.8 1497.28  17
  -1 -13 -14 15181.8 1445.47   6
  -1 -13 -14 17195.3 1626.28  33
  -1 -13 -14 15238.3 1651.42  26
  -1 -13 -15 15708.1 1667.62  26
  -1  13 -15 18296.1 1655.08  22
  -1 -13 -15 17006.9 1643.83  33
  -1 -13 -15 16516.8 1518.80   6
   1 -13  15 14479.3 1500.32  35
   1  13  15 18518.9 1535.99  17
  -1  13 -15 18243.4 1700.31  10
  -1  13 -16 24240.1 2013.94  10
  -1 -13 -16 21203.1 1904.50  33
  -1 -13 -16 20602.1 1995.08  26
   1  13  16 25222.2 1864.46  17
  -1  13 -16 24960.2 1996.51  22
  -1 -13 -16 21701.8 1807.01   6
  -1 -13 -17 1291.27 394.030  26
  -1  13 -17 1705.23 494.039  22
  -1 -13 -17 1542.20 439.198  33
  -1 -13 -17 1407.59 395.149   6
   1 -13  18 27429.7 2043.75  31
  -1 -13 -18 23949.0 1974.86  33
  -1  13 -18 24370.3 1986.78  22
  -1 -13 -18 19463.6 1718.79   6
  -1 -13 -18 20982.6 2019.42  26
  -1  13 -19 28824.1 2211.78  22
   1 -13  19 32484.8 2225.40  31
  -1 -13 -19 23190.6 1916.38   6
  -1 -13 -19 29189.2 2179.03  33
  -1 -13 -19 25413.4 2206.52  26
   1 -13  20 158.088 193.998  31
  -1  13 -20 346.527 278.025  22
  -1 -13 -20 120.365 201.775  33
  -1 -13 -20 275.010 220.124   6
  -1 -13 -20-319.984 384.389  26
  -1 -13 -21 2476.90 559.143  26
  -1  13 -21 3308.63 645.865  22
  -1 -13 -21 2589.38 513.882   6
   1 -13  21 3783.36 640.945  31
  -1 -13 -21 2867.43 560.537  33
  -1 -13 -22 602.667 255.175  33
  -1 -13 -22 565.806 258.337  26
  -1  13 -22 590.757 282.411  22
  -1  13 -22 510.936 226.461  20
  -1 -13 -22 253.030 127.855   6
   1 -13  22 819.953 314.363  31
  -1  13 -23 8074.94 910.768  22
  -1 -13 -23 6556.91 781.880   6
  -1  13 -23 6792.01 779.370  20
  -1 -13 -23 6906.08 901.872  26
   1 -13  23 7338.58 821.396  31
   1 -14 -23 1165.16 372.066  26
   1  14 -23 461.090 236.255  22
  -1 -14  23 659.260 249.899  31
   1  14 -22 4774.13 733.286  22
  -1 -14  22 4603.14 714.473  31
   1 -14 -22 5327.25 807.032  26
   1 -14 -21 1521.03 467.739  26
   1  14 -21 1574.74 468.169  22
  -1 -14  21 1189.54 383.229  31
   1 -14 -20 5452.21 897.604  26
   1  14 -20 7482.73 995.841  22
  -1 -14  20 6585.02 914.903  31
   1  14 -19 1035.19 311.570  22
   1 -14 -19 1126.82 390.370  26
  -1 -14  19 1681.90 460.400  31
  -1 -14  18 6907.32 974.645  31
   1 -14 -18 5386.26 925.295  26
   1 -14 -17 396.820 219.585   6
  -1 -14  17 623.576 302.400  19
   1 -14 -17-88.5859 252.515  26
  -1 -14  16 8584.43 1193.03  19
   1 -14 -16 9444.11 1242.72  26
   1 -14 -16 7655.28 981.275   6
  -1 -14  15 4264.05 847.606  19
   1 -14 -15 5055.54 748.016  29
   1 -14 -15 4300.89 851.531  26
  -1 -14  15 3778.81 742.641  35
   1 -14 -14 2016.79 586.135  26
  -1 -14  14 2268.12 581.351  35
  -1 -14  14 3228.29 736.807  19
   1 -14 -14 2866.99 568.323  29
   1 -14 -13 16801.9 1697.98  26
  -1 -14  13 15265.7 1613.93  35
   1 -14 -13 15852.6 1476.13  29
  -1 -14  13 16479.4 1702.48  19
   1 -14 -12 731.613 286.215  29
  -1 -14  12 477.788 265.470  19
   1 -14 -12 479.045 298.621  26
  -1 -14  12 537.834 303.149  35
   1 -14 -11-36.9526 277.309  26
   1 -14 -11 34.9337 120.436  29
  -1 -14  11 187.145 188.378  19
  -1 -14  11 276.667 295.365  35
  -1 -14  10 26625.0 2172.64  19
  -1 -14  10 26823.8 2108.68  35
   1 -14 -10 25083.3 1901.14  29
   1 -14 -10 25367.9 2058.78  26
   1 -14  -9 298.117 215.967  26
  -1 -14   9 14.0417 172.753  18
   1 -14  -9 234.860 134.992  29
  -1 -14   9-54.0124 141.424  19
  -1 -14   8 14771.7 1517.13  19
   1 -14  -8 13160.3 1274.98  29
   1 -14  -8 13960.1 1421.76  26
  -1 -14   8 13071.6 1414.54  18
   1 -14  -7 2510.22 568.901  26
   1 -14  -7 1621.64 498.339  29
  -1 -14   7 1545.32 453.696  18
  -1 -14   7 2189.72 539.726  19
   1 -14  -6 7405.76 977.012  26
  -1  14   6 5480.12 833.255  16
   1 -14  -6 5559.68 790.204  29
  -1 -14   6 6169.93 904.826  18
  -1 -14   6 6917.43 1008.92  19
   1 -14  -5 481.067 255.464  29
  -1 -14   5 506.919 240.083  19
   1 -14  -5 716.412 358.574  26
   1 -14  -5 841.151 290.988  18
  -1 -14   5 57.1359 218.348  26
  -1  14   5 521.418 254.038  16
  -1 -14   5 242.732 176.110  18
   1 -14  -4 53482.5 2876.78  18
   1 -14  -4 59212.1 3190.47  26
  -1 -14   4 47354.3 3063.13  19
  -1 -14   4 38815.9 2882.56  26
   1 -14  -4 45804.7 2746.86  29
  -1 -14   4 46903.7 2934.78  18
  -1  14   4 47100.4 2939.19  16
   1 -14  -3 14248.3 1704.53   2
   1 -14  -3 12331.0 1150.30  29
  -1  14   3 11948.7 1249.59  16
   1 -14  -3 14478.4 1380.98  26
  -1 -14   3 9393.11 1180.85  26
  -1 -14   3 13054.6 1295.36  18
   1 -14  -3 13760.3 1216.57  18
   1 -14  -2 7998.74 874.938  29
   1 -14  -2 9149.00 1058.49  26
  -1 -14   2 8110.20 1283.17   5
  -1 -14   2 6932.00 961.580  26
  -1  14   2 7770.33 972.084  16
   1 -14  -2 8196.99 1274.61   5
  -1 -14   2 7633.24 846.985  29
  -1 -14   2 8822.95 1009.97  18
  -1 -14   1 13316.4 1375.18  26
   1 -14  -1 13809.6 1379.96  26
   1 -14  -1 13385.6 1183.25  29
  -1 -14   1 15188.8 1742.53   5
  -1 -14   1 14909.5 1362.43  18
  -1 -14   1 13066.5 1172.69  29
  -1  14   1 14785.4 1369.04  16
   1 -14  -1 17789.2 1925.05   5
  -1 -14   0 489.701 319.094   5
  -1 -14   0 557.032 222.562  26
   1 -14   0 501.742 290.099  26
  -1 -14   0 411.477 127.481  18
  -1 -14   0 518.367 209.135  29
   1 -14   0 183.186 150.328  29
  -1  14   0 667.225 289.717  16
   1 -14   1 49.0890 216.055  26
  -1 -14  -1 616.958 309.168  26
  -1 -14  -1 26.5620 222.752  18
  -1  14  -1 582.616 237.080  16
  -1 -14  -1 429.945 214.331  29
  -1 -14  -1 906.239 373.737   5
  -1 -14  -2 33003.2 2242.23  26
  -1 -14  -2 32996.9 2155.53  18
  -1 -14  -2 28586.9 1935.78  29
  -1 -14  -3 10535.8 1160.33  26
  -1 -14  -3 10253.5 1043.32  29
   1 -14   3 7800.07 1061.55  26
  -1 -14  -3 11205.8 1159.99  18
  -1 -14  -4 18251.3 1573.57  26
  -1 -14  -4 15211.3 1334.02  29
  -1 -14  -4 19136.6 1559.13  18
   1 -14   4 12783.8 1335.24  19
   1 -14   4 12979.1 1414.69  26
   1 -14   5 32557.0 2315.84  19
  -1 -14  -5 35820.7 2452.72  26
  -1 -14  -5 34007.2 2235.25  29
  -1 -14  -6 20496.5 1652.00  29
  -1 -14  -6 22034.9 1773.90  33
  -1 -14  -6 23589.6 1885.49  26
  -1 -14  -7 988.418 333.740  33
  -1 -14  -7 1304.66 410.962  26
  -1 -14  -7 1146.17 321.448  29
  -1 -14  -8 17102.3 1552.39  33
  -1 -14  -8 16712.1 1468.55  29
  -1 -14  -8 16608.6 1588.20  26
  -1 -14  -9 16777.8 1653.04  26
  -1 -14  -9 17010.7 1497.77  29
  -1 -14  -9 18363.8 1631.12  33
  -1 -14 -10 4968.38 850.013  26
  -1  14 -10 4969.71 791.684  10
  -1 -14 -10 4791.43 742.296  29
  -1 -14 -10 5634.59 853.536  33
   1 -14  10 5604.59 861.536  35
  -1 -14 -11 240.156 238.490  29
  -1 -14 -11-140.989 310.933  26
  -1 -14 -11 151.251 149.596   6
  -1 -14 -11 143.645 194.254  33
  -1  14 -11 239.429 160.554  10
   1 -14  11 460.071 274.942  35
   1 -14  12 15270.8 1499.55  35
  -1 -14 -12 15440.1 1514.07  33
  -1  14 -12 14816.7 1478.37  10
  -1 -14 -12 11404.7 1244.66   6
  -1 -14 -12 14841.1 1376.40  29
  -1 -14 -12 14322.1 1540.58  26
  -1 -14 -13 2155.37 494.066  29
  -1 -14 -13 2018.41 599.949  26
   1 -14  13 3056.08 640.042  35
  -1  14 -13 2393.47 548.655  10
  -1 -14 -13 2561.43 585.822  33
  -1 -14 -13 2021.83 477.759   6
  -1 -14 -14 436.085 445.655  26
  -1 -14 -14 64.0567 248.081  33
   1 -14  14 392.359 231.693  35
  -1  14 -14 140.138 220.377  10
  -1 -14 -14 265.289 232.772   6
  -1 -14 -15 129.812 281.930  26
  -1  14 -15 144.994 274.777  10
  -1 -14 -15 174.286 272.737  33
  -1 -14 -15 271.429 270.430   6
   1 -14  15-116.967 286.304  35
  -1  14 -16 44884.4 2936.82  10
  -1 -14 -16 45668.3 3119.37  26
  -1 -14 -16 37505.9 2659.23   6
  -1 -14 -16 45905.8 2954.96  33
  -1 -14 -17 7311.14 1015.09  33
  -1  14 -17 8321.16 1057.03  22
  -1 -14 -17 6792.50 1060.95  26
  -1 -14 -17 6114.27 872.930   6
  -1 -14 -18 14340.9 1574.86  26
  -1  14 -18 16458.8 1510.88  22
  -1 -14 -18 14770.7 1480.97  33
  -1 -14 -18 12405.7 1310.70   6
   1 -14  18 18380.0 1607.83  31
  -1  14 -19 473.385 251.777  22
  -1 -14 -19 166.984 177.147   6
  -1 -14 -19 281.322 163.650  26
  -1 -14 -19 296.490 117.283  33
   1 -14  20 27340.4 1909.37  31
  -1  14 -20 25563.5 1900.55  22
  -1 -14 -20 18810.6 1637.64   6
  -1 -14 -20 23904.1 1841.31  33
  -1 -14 -20 24860.2 2027.22  26
  -1  14 -21 9.91310 139.802  22
   1 -14  21 310.167 164.476  31
  -1 -14 -21-31.2570 206.986  26
  -1 -14 -21 194.650 138.103  33
  -1  14 -22 29102.2 1932.75  20
  -1  14 -22 32333.4 2081.95  22
   1 -14  22 32069.1 2037.22  31
  -1 -14 -22 30449.3 1993.99  33
  -1 -14 -22 37079.4 2336.33  26
   1 -15 -22 64.7782 153.102  26
   1  15 -22 157.668 155.683  22
  -1 -15  22 99.0097 89.5978  31
  -1 -15  21 3333.32 601.808  31
   1 -15 -21 2217.34 539.963  26
   1 -15 -20 12.3900 130.786  26
   1  15 -20 141.486 135.098  22
  -1 -15  20 95.2207 150.243  31
   1 -15 -19 10256.3 1248.89  26
  -1 -15  19 12969.1 1314.24  31
   1  15 -19 11969.1 1263.83  22
   1  15 -18 5600.75 850.341  22
   1 -15 -18 4773.84 857.254  26
  -1 -15  18 5355.07 849.069  31
   1 -15 -17 1165.28 433.867  26
   1 -15 -16 984.972 418.554  26
   1 -15 -16 679.561 327.163  29
  -1 -15  16 386.231 263.723  19
  -1 -15  15 8296.95 1169.97  35
  -1 -15  15 9627.81 1277.73  19
   1 -15 -15 9342.52 1243.72  26
   1 -15 -15 10427.7 1126.69  29
  -1 -15  14 4990.25 927.828  19
   1 -15 -14 5094.12 884.495  26
   1 -15 -14 5874.91 848.580  29
  -1 -15  14 4696.70 875.309  35
   1 -15 -13 8472.41 1247.19  26
  -1 -15  13 6859.49 1058.94  35
   1 -15 -13 7693.92 998.517  29
  -1 -15  13 8024.47 1165.49  19
   1 -15 -12 677.610 291.393  26
   1 -15 -12 284.766 219.037  29
  -1 -15  12 1141.95 412.404  19
  -1 -15  12 905.370 412.184  35
  -1 -15  11 4633.00 855.953  19
   1 -15 -11 4940.25 877.144  26
  -1 -15  11 4601.84 831.430  35
   1 -15 -11 4098.26 711.668  29
  -1 -15  10 15410.9 1619.24  19
  -1 -15  10 13713.0 1502.90  35
   1 -15 -10 14806.6 1556.80  26
   1 -15 -10 12949.9 1352.93  29
  -1 -15   9 933.541 353.341  18
   1 -15  -9 1649.12 474.531  26
   1 -15  -9 1993.24 488.310  29
  -1 -15   9 1623.24 516.123  19
   1 -15  -8 6440.24 884.115  29
  -1  15   8 4545.23 790.587  16
   1 -15  -8 7750.36 1109.73  26
  -1 -15   8 5138.67 898.856  19
  -1 -15   8 6499.46 979.487  18
  -1 -15   7 10172.4 1255.16  18
  -1  15   7 9714.18 1180.51  16
   1 -15  -7 12569.9 1371.16  26
   1 -15  -7 11916.5 1225.17  29
  -1 -15   7 11129.7 1342.93  19
   1 -15  -6 17541.1 1536.32  29
  -1 -15   6 15731.1 1597.80  18
  -1  15   6 15674.2 1567.39  16
   1 -15  -6 19482.4 1588.99  18
   1 -15  -6 20277.7 1771.67  26
  -1 -15   6 17340.6 1720.47  19
  -1  15   5 38147.5 2676.46  16
  -1 -15   5 39252.1 2732.89  18
   1 -15  -5 46164.7 2915.48  26
   1 -15  -5 39302.3 2554.14  29
  -1 -15   5 37167.9 2773.91  19
   1 -15  -5 47617.1 2723.37  18
   1 -15  -4 1264.02 426.159  18
   1 -15  -4 939.552 324.695  29
  -1 -15   4 862.329 346.352  26
  -1  15   4 1219.62 404.519  16
  -1 -15   4 1089.79 371.434  18
  -1 -15   4 459.448 134.997  19
   1 -15  -4 1133.48 418.085  26
   1 -15  -3 2021.29 481.412  18
   1 -15  -3 1540.03 440.980  26
   1 -15  -3 1279.75 356.494  29
  -1 -15   3 621.652 285.009  26
  -1 -15   3 895.462 318.072  18
  -1  15   3 1430.47 412.278  16
   1 -15  -2 1340.18 374.439  18
   1 -15  -2 986.796 359.708  26
  -1  15   2 1210.54 359.788  16
  -1 -15   2 1312.94 443.373  18
   1 -15  -2 1135.49 309.163  29
  -1 -15   2 568.936 180.399  26
  -1 -15   1 22494.7 1674.63  29
  -1  15   1 23296.3 1874.82  16
   1 -15  -1 23998.9 1779.11  18
   1 -15  -1 23041.8 1941.20  26
  -1 -15   1 22013.3 1927.90  26
  -1 -15   1 24324.2 1899.33  18
   1 -15  -1 22584.6 1681.54  29
  -1  15   0 3899.83 695.252  16
  -1 -15   0 3889.14 628.433  29
  -1 -15   0 3640.37 734.603  26
   1 -15   0 2945.12 646.083  26
   1 -15   0 4124.58 636.981  29
  -1 -15   0 4762.68 774.335  18
  -1 -15  -1 8287.52 1097.78  26
   1 -15   1 8004.98 1088.96  26
   1 -15   1 8698.35 918.330  29
  -1 -15  -1 8697.93 975.172  29
  -1 -15  -1 10381.2 1139.34  18
   1 -15   2 2417.23 598.108  26
  -1 -15  -2 2457.46 511.493  29
  -1 -15  -2 3268.35 624.102  18
  -1 -15  -2 3080.15 636.107  26
  -1 -15  -3 15365.5 1364.42  29
  -1 -15  -3 15545.6 1464.10  18
  -1 -15  -3 17110.2 1597.03  26
   1 -15   3 11865.1 1413.92  26
  -1 -15  -4 8555.48 1127.28  26
  -1 -15  -4 7683.50 981.216  18
  -1 -15  -4 8071.54 965.723  29
   1 -15   4 7199.52 995.081  19
   1 -15   5 53757.4 3355.03  19
  -1 -15  -5 61832.6 3465.08  18
  -1 -15  -5 50779.0 3161.24  29
  -1 -15  -5 62745.2 3590.82  26
  -1 -15  -6 2292.37 550.294  18
  -1 -15  -6 2113.84 546.356  26
  -1 -15  -6 1918.84 451.818  29
  -1 -15  -7-109.357 222.142  29
  -1 -15  -7 130.022 252.612  26
  -1 -15  -8 3022.10 672.640  26
  -1 -15  -8 3001.45 634.602  33
  -1 -15  -8 2642.59 575.430  29
  -1 -15  -9 19292.9 1726.10  33
  -1 -15  -9 18236.3 1813.35  26
   1 -15   9 17563.9 1671.67  35
  -1 -15  -9 19028.3 1641.04  29
  -1  15  -9 18553.8 1655.41  10
  -1  15 -10 2198.43 533.358  10
  -1 -15 -10 2974.44 709.238  26
  -1 -15 -10 2461.81 548.569  33
   1 -15  10 2746.01 627.991  35
  -1 -15 -10 2432.83 542.637  29
  -1 -15 -11 826.358 276.151  29
   1 -15  11 941.950 388.283  35
  -1 -15 -11 534.458 326.788  26
  -1  15 -11 436.344 246.106  10
  -1 -15 -11 407.735 331.915  33
  -1 -15 -12 1546.24 480.390  33
  -1 -15 -12 1507.42 431.780  29
  -1 -15 -12 520.763 178.996  26
   1 -15  12 1213.85 488.431  35
  -1  15 -12 679.601 314.391  10
   1 -15  13 8338.70 1087.41  35
  -1 -15 -13 7866.34 987.719  29
  -1 -15 -13 7909.41 1147.05  26
  -1  15 -13 7338.43 1019.99  10
  -1 -15 -13 7881.27 1061.11  33
  -1 -15 -14 19578.2 1900.51  26
  -1  15 -14 21971.2 1864.80  10
  -1 -15 -14 21270.7 1854.76  33
   1 -15  14 18279.5 1710.57  35
  -1  15 -15 32758.2 2411.64  10
  -1 -15 -15 32714.0 2583.87  26
  -1 -15 -15 33030.8 2422.78  33
  -1 -15 -16 2823.36 676.324  26
  -1 -15 -16 2683.14 601.734  33
  -1 -15 -17 5846.96 878.596  33
  -1 -15 -17 5893.25 945.648  26
   1 -15  18 182.431 282.517  31
  -1 -15 -18-267.614 287.060  26
  -1 -15 -18 139.273 243.565  33
   1 -15  19 59477.9 3284.15  31
  -1 -15 -19 55853.9 3231.31  33
  -1 -15 -19 52563.4 3384.63  26
  -1 -15 -20 364.517 250.065  33
  -1 -15 -20-46.4554 145.775  26
   1 -15  20 198.535 131.548  31
   1 -15  21 4534.33 640.637  31
  -1 -15 -21 3769.19 575.581  33
  -1 -15 -21 4826.54 733.018  26
   1 -16 -21 1385.02 388.902  26
  -1 -16  21 1532.22 384.450  31
  -1 -16  20-104.115 177.233  31
   1  16 -20 81.4095 149.788  22
   1 -16 -20-84.3393 183.961  26
  -1 -16  19 259.239 205.989  31
   1  16 -19 191.133 217.418  22
   1 -16 -19-133.334 172.358  26
   1  16 -18 2370.01 517.238  22
   1 -16 -18 2779.97 630.785  26
  -1 -16  18 3853.91 686.912  31
   1 -16 -17 5319.94 874.386  26
   1 -16 -16 7800.13 1118.39  26
   1 -16 -16 7261.41 901.201  29
  -1 -16  15 1887.20 548.447  19
   1 -16 -15 1965.75 464.182  29
  -1 -16  15 1641.30 503.044  35
   1 -16 -15 2326.25 598.829  26
  -1 -16  14 25790.3 2216.44  35
   1 -16 -14 28719.7 2101.35  29
   1 -16 -14 30538.2 2400.47  26
  -1 -16  14 26725.7 2283.39  19
  -1 -16  13 4708.25 858.167  35
   1 -16 -13 4238.84 711.406  29
  -1 -16  13 4542.52 865.063  19
   1 -16 -13 4507.40 864.199  26
   1 -16 -12 1024.03 336.503  29
  -1 -16  12 1284.79 454.773  35
   1 -16 -12 1196.21 458.746  26
  -1 -16  12 1299.26 455.339  19
   1 -16 -11 1334.75 459.467  26
   1 -16 -11 1836.72 471.054  29
  -1  16  11 607.870 234.019  16
  -1 -16  11 808.806 350.366  35
  -1 -16  11 852.184 346.149  19
  -1  16  10 2175.04 606.115  16
   1 -16 -10 2998.28 631.192  29
  -1 -16  10 2674.33 627.503  35
  -1 -16  10 3627.19 768.726  19
   1 -16 -10 3168.83 710.442  26
  -1 -16   9 251.275 284.660  18
   1 -16  -9 166.008 233.837  26
   1 -16  -9 371.449 292.416  29
  -1 -16   9 205.642 392.542  35
  -1  16   9 325.670 250.163  16
   1 -16  -8 24694.2 2106.94  26
   1 -16  -8 21101.6 1811.00  29
  -1 -16   8 22594.8 2064.23  19
   1 -16  -8 26355.9 1963.87  18
  -1 -16   8 19980.3 1923.43  18
  -1  16   8 20567.3 1889.86  16
  -1 -16   7 10498.5 1310.27  18
   1 -16  -7 9977.78 1168.25  29
  -1 -16   7 10863.7 1364.80  19
   1 -16  -7 12292.1 1400.98  26
   1 -16  -7 12203.0 1264.96  18
  -1  16   7 10448.3 1278.53  16
   1 -16  -6 1362.20 470.343  26
  -1 -16   6 1710.53 509.744  18
  -1  16   6 1322.41 385.519  16
  -1 -16   6 1199.81 504.822  19
   1 -16  -6 1361.68 380.385  29
   1 -16  -6 1702.13 458.588  18
   1 -16  -5 14260.9 1342.70  18
  -1 -16   5 9850.71 1302.04  19
   1 -16  -5 11352.1 1370.11  26
  -1  16   5 12512.9 1354.13  16
  -1 -16   5 10267.5 1271.88  18
   1 -16  -5 11115.6 1203.30  29
  -1 -16   4 8646.18 1126.53  18
   1 -16  -4 9944.38 1091.82  18
   1 -16  -4 9905.05 1264.57  26
  -1 -16   4 8478.58 1173.04  19
   1 -16  -4 9394.88 1065.78  29
  -1  16   4 7382.21 1029.37  16
  -1 -16   4 5966.96 1015.84  26
  -1  16   3 3822.02 710.398  16
  -1 -16   3 2426.70 625.698  26
   1 -16  -3 2571.11 526.603  29
   1 -16  -3 3812.22 658.438  18
   1 -16  -3 3002.09 632.520  26
  -1 -16   3 2769.11 675.293  19
  -1 -16   3 4473.75 759.747  18
  -1 -16   2 927.015 334.845  26
  -1 -16   2 1938.50 515.706  18
  -1  16   2 1803.26 462.887  16
   1 -16  -2 1737.81 514.530  26
   1 -16  -2 2230.79 488.418  29
   1 -16  -2 1708.82 397.978  18
   1 -16  -1 6849.78 846.316  29
   1 -16  -1 5166.66 861.825  26
  -1 -16   1 5652.92 926.828  26
  -1  16   1 6798.11 952.196  16
  -1 -16   1 5667.70 892.885  18
  -1 -16   0 114.382 224.679  26
   1 -16   0 130.533 258.046  26
  -1 -16   0 683.754 347.318  18
   1 -16   0 433.287 203.155  29
   1 -16   1 12266.9 1158.87  29
  -1 -16  -1 14084.3 1413.37  18
  -1 -16  -1 12236.1 1234.61  29
  -1 -16  -1 11358.9 1371.10  26
   1 -16   1 11530.1 1389.81  26
   1 -16   2 10952.3 1410.72  26
  -1 -16  -2 15409.8 1496.22  18
  -1 -16  -2 14068.5 1508.90  26
  -1 -16  -2 15069.8 1383.25  29
   1 -16   3 16.8072 178.903  19
   1 -16   3 136.509 281.262  26
  -1 -16  -3 273.875 198.090  18
  -1 -16  -3 169.903 135.218  29
  -1 -16  -3 298.781 268.374  26
  -1 -16  -4 25404.3 2098.93  26
  -1 -16  -4 25089.5 2001.71  18
   1 -16   4 22236.4 1953.24  19
  -1 -16  -4 24289.1 1901.06  29
  -1 -16  -5 183.212 120.247  18
  -1 -16  -5 86.4220 222.596  26
   1 -16   5 133.624 147.199  19
  -1 -16  -5 461.492 189.176  29
  -1 -16  -6 47385.7 3023.58  18
  -1 -16  -6 43044.8 2831.24  29
  -1 -16  -6 47420.3 3140.64  26
  -1 -16  -7 26336.4 2233.39  26
  -1 -16  -7 29536.6 2244.59  18
  -1 -16  -7 27226.6 2083.15  29
  -1 -16  -8 15624.3 1628.45  26
  -1 -16  -8 14603.9 1483.69  29
  -1 -16  -8 15474.2 1548.29  18
  -1 -16  -9 1073.21 379.922  29
  -1 -16  -9 726.306 291.590  26
   1 -16   9 816.007 386.364  35
   1 -16  10 21361.9 1860.88  35
  -1 -16 -10 21523.7 1975.25  26
  -1 -16 -10 21220.6 1781.66  29
  -1  16 -10 20155.4 1776.40  10
  -1  16 -11 5584.36 864.481  10
  -1 -16 -11 5424.52 823.985  29
   1 -16  11 4356.99 826.574  35
  -1 -16 -11 5497.81 937.919  26
   1 -16  12 22692.1 1924.26  35
  -1 -16 -12 23598.5 2092.27  26
  -1 -16 -12 24505.1 2060.78  33
  -1  16 -12 22012.1 1882.23  10
  -1 -16 -12 21461.7 1804.20  29
  -1  16 -13 4479.68 769.908  10
  -1 -16 -13 4057.01 808.495  26
   1 -16  13 3567.63 675.482  35
  -1 -16 -13 3615.91 690.752  33
  -1  16 -14 1505.55 457.627  10
  -1 -16 -14 1966.00 516.579  33
   1 -16  14 1236.09 402.010  35
  -1 -16 -14 1826.98 548.366  26
  -1 -16 -15 2794.88 600.521  33
  -1  16 -15 2761.14 606.803  10
  -1 -16 -15 2889.15 658.648  26
  -1 -16 -16 46195.0 3126.58  26
  -1 -16 -16 46988.7 2965.98  33
  -1 -16 -17 2101.72 597.863  26
  -1 -16 -17 3064.31 610.784  33
   1 -16  18 9197.43 1017.68  31
  -1 -16 -18 7227.35 1006.96  26
  -1 -16 -18 6891.07 896.144  33
   1 -16  19 68.1636 140.829  31
  -1 -16 -19 186.788 124.994  26
  -1 -16 -20 6500.61 887.882  26
   1 -16  20 7982.19 869.744  31
  -1 -17  20-145.859 80.0346  31
   1 -17 -20-48.9163 205.508  26
   1 -17 -19 46.0134 164.046  26
  -1 -17  19 177.200 180.397  31
   1 -17 -18 18.9093 156.404  26
  -1 -17  18 369.785 221.679  31
  -1 -17  17 114.485 168.199  31
   1 -17 -17 179.122 234.928  26
   1 -17 -16 1644.25 389.795  29
   1 -17 -16 1329.09 447.529  26
   1 -17 -15 4399.92 820.901  26
   1 -17 -15 4940.43 739.819  29
  -1 -17  15 3109.27 659.359  35
  -1 -17  14 2633.88 612.256  35
   1 -17 -14 3052.83 668.274  26
   1 -17 -14 2738.68 560.290  29
  -1 -17  14 2938.51 674.643  19
  -1  17  14 2753.19 632.946  16
  -1 -17  13 2128.14 534.951  35
   1 -17 -13 2928.00 678.927  26
   1 -17 -13 2054.18 509.734  29
  -1 -17  13 3114.12 717.588  19
  -1  17  13 2108.40 564.827  16
  -1  17  12 6368.49 976.711  16
  -1 -17  12 7489.86 1114.41  19
   1 -17 -12 7652.22 1102.72  26
   1 -17 -12 6689.94 942.615  29
   1 -17 -12 7704.75 1042.00  18
  -1 -17  12 5808.07 956.164  35
   1 -17 -11 19281.0 1736.49  29
   1 -17 -11 20119.8 1934.07  26
  -1  17  11 20312.9 1867.43  16
  -1 -17  11 21776.3 2009.11  19
  -1 -17  11 18827.6 1836.39  35
   1 -17 -11 21206.6 1803.23  18
   1 -17 -10 3540.43 719.298  29
  -1 -17  10 2079.33 576.596  35
   1 -17 -10 1731.76 476.501  18
  -1 -17  10 1975.08 573.409  19
  -1  17  10 1960.29 567.165  16
   1 -17 -10 1751.71 534.648  26
   1 -17  -9 1008.25 329.597  29
   1 -17  -9 830.253 296.649  18
   1 -17  -9 820.273 388.622  26
  -1 -17   9 902.082 364.958  19
  -1 -17   9 887.021 425.108  35
  -1  17   9 1488.44 406.293  16
  -1 -17   8 913.431 372.668  18
   1 -17  -8 1607.17 449.885  18
  -1  17   8 1114.79 409.947  16
   1 -17  -8 1528.37 488.839  26
  -1 -17   8 1081.72 451.361  19
   1 -17  -8 737.182 349.465  29
  -1 -17   7 4159.12 827.404  19
   1 -17  -7 5020.69 816.791  18
   1 -17  -7 3993.76 808.917  26
  -1  17   7 4394.90 785.841  16
   1 -17  -7 3693.33 675.441  29
  -1 -17   7 3269.34 702.381  18
   1 -17  -6 11791.3 1297.66  29
  -1 -17   6 11854.4 1419.94  18
   1 -17  -6 14166.2 1543.74  26
  -1 -17   6 11608.2 1444.09  19
  -1  17   6 11848.4 1368.01  16
   1 -17  -6 15431.4 1432.63  18
  -1  17   5 4241.57 763.294  16
   1 -17  -5 3911.82 797.867  26
   1 -17  -5 4382.20 734.113  18
  -1 -17   5 3899.18 806.704  19
   1 -17  -5 5520.93 830.006  29
  -1 -17   5 3832.83 743.100  18
   1 -17  -4 1835.12 430.210  29
  -1 -17   4 2034.19 556.268  18
   1 -17  -4 2008.93 577.804  26
  -1 -17   4 1996.79 557.010  19
   1 -17  -4 1883.16 472.028  18
  -1  17   4 2336.50 575.777  16
   1 -17  -3 1051.36 361.458  26
   1 -17  -3 497.572 285.177  29
  -1 -17   3 211.504 264.367  19
  -1 -17   3-177.815 340.071  26
  -1  17   3 578.335 294.286  16
  -1 -17   3 430.724 284.299  18
   1 -17  -2 2887.55 651.727  26
   1 -17  -2 4296.46 688.418  29
  -1 -17   2 3713.03 778.226  19
  -1  17   2 3378.47 678.807  16
  -1 -17   2 2883.07 686.877  26
  -1 -17   2 4245.33 788.828  18
   1 -17  -1 1764.01 447.469  29
  -1 -17   1 1151.32 399.514  26
  -1 -17   1 1817.02 510.013  18
   1 -17  -1 937.880 395.866  26
   1 -17   0 2486.01 636.945  26
   1 -17   0 3381.64 605.908  29
  -1 -17   0 2575.91 629.462  26
  -1 -17   0 3256.35 684.838  18
   1 -17   1 610.346 211.401  26
  -1 -17  -1 1050.07 375.036  26
   1 -17   1 1439.63 351.729  29
  -1 -17  -1 1098.23 408.234  18
  -1 -17  -2 2168.91 577.156  26
   1 -17   2 1382.62 441.384  26
  -1 -17  -2 2314.74 574.834  18
   1 -17   2 2093.93 613.432  19
   1 -17   3 9572.81 1228.83  19
  -1 -17  -3 10477.8 1164.74  29
  -1 -17  -3 11325.3 1292.28  18
  -1 -17  -3 9711.65 1285.07  26
  -1 -17  -4 224.887 213.632  29
   1 -17   4 364.454 275.995  19
  -1 -17  -4 330.368 387.868  26
  -1 -17  -4 10.5924 147.701  18
  -1 -17  -5 75248.2 4356.55  26
  -1 -17  -5 69184.0 3996.48  29
  -1 -17  -5 75078.9 4204.08  18
   1 -17   5 72611.3 4204.56  19
  -1 -17  -6 5068.06 857.977  18
  -1 -17  -6 4435.90 794.754  29
  -1 -17  -6 6169.03 1004.57  26
  -1 -17  -7 13329.7 1416.17  29
  -1 -17  -7 17320.1 1654.04  18
  -1 -17  -7 17202.8 1746.73  26
  -1 -17  -8 15874.8 1579.59  18
  -1 -17  -8 13118.0 1390.20  29
  -1  17  -8 13403.0 1390.49  10
  -1 -17  -8 15223.7 1632.01  26
  -1 -17  -9 35218.1 2507.38  29
  -1 -17  -9 38097.8 2677.39  18
  -1 -17  -9 39169.6 2829.20  26
  -1  17  -9 35246.7 2496.01  10
   1 -17   9 34230.4 2536.92  35
  -1 -17 -10 449.813 214.173  26
  -1 -17 -10 839.900 358.829  18
  -1  17 -10 1332.00 464.651  10
   1 -17  10 1001.14 377.669  35
  -1 -17 -11 367.870 231.688  26
  -1  17 -11 291.028 122.708  10
   1 -17  11 154.704 139.725  35
  -1 -17 -11 435.114 234.665  18
  -1 -17 -12 2757.95 618.590  18
   1 -17  12 2718.70 595.161  35
  -1  17 -12 2333.23 554.106  10
  -1 -17 -12 1937.65 559.818  26
   1 -17  13 11152.9 1259.69  35
  -1 -17 -13 14823.5 1576.08  26
  -1  17 -13 11835.9 1272.34  10
  -1  17 -14 28563.8 2109.72  10
   1 -17  14 26418.8 2063.32  35
  -1 -17 -14 31871.3 2437.15  26
  -1 -17 -15 26069.7 2174.28  26
  -1 -17 -16 10242.8 1245.77  26
  -1 -17 -17 529.917 284.750  26
  -1 -17 -18 17177.5 1577.92  26
   1 -17  18 18279.1 1451.06  31
  -1 -17 -19 15138.2 1374.35  26
  -1 -17 -19 13873.3 1287.28  18
   1 -17  19 15328.1 1247.35  31
  -1 -18  18 400.629 218.596  31
   1 -18 -18 44.6676 129.896  18
   1 -18 -18 304.631 239.128  26
   1 -18 -17 7275.43 977.028  26
  -1 -18  17 9031.58 990.896  31
   1 -18 -17 8285.57 928.064  18
   1 -18 -16 218.514 212.352  26
   1 -18 -16-151.928 183.254  18
   1 -18 -15 410.408 315.209  26
   1 -18 -15 112.807 173.698  18
   1 -18 -15-54.9606 157.333  29
   1 -18 -14 7471.57 1058.84  26
   1 -18 -14 7191.91 908.645  29
  -1 -18  14 6207.74 946.123  19
  -1 -18  14 5137.73 844.897  35
   1 -18 -14 7724.09 969.065  18
  -1 -18  13 571.960 267.008  19
   1 -18 -13 273.920 144.053  29
  -1 -18  13 894.500 372.215  35
   1 -18 -13 103.405 162.705  26
   1 -18 -13 867.692 313.681  18
   1 -18 -12 4030.56 815.461  26
  -1 -18  12 4227.02 789.547  19
   1 -18 -12 4317.38 727.664  29
  -1 -18  12 3867.92 768.668  35
   1 -18 -12 4020.15 692.520  18
   1 -18 -11 151.585 186.298  26
  -1 -18  11 182.434 246.131  19
   1 -18 -11-254.222 224.667  18
  -1 -18  11 155.986 271.046  35
   1 -18 -11 184.790 171.697  29
   1 -18 -10 14365.5 1569.97  26
   1 -18 -10 12880.7 1360.47  29
  -1 -18  10 14031.8 1552.43  19
  -1 -18  10 11449.9 1376.11  35
   1 -18 -10 15881.5 1488.32  18
   1 -18  -9 18513.4 1649.19  18
   1 -18  -9 17337.3 1765.21  26
   1 -18  -9 17802.0 1625.64  29
  -1 -18   9 16431.3 1725.84  19
  -1 -18   9 17335.8 1727.99  35
   1 -18  -8 1381.81 480.747  26
  -1 -18   8 573.564 281.266  19
  -1 -18   8 1825.55 543.508  18
  -1 -18   8 726.668 339.119  35
   1 -18  -8 1239.40 383.233  29
   1 -18  -8 994.832 361.707  18
  -1  18   7 14565.6 1506.81  16
   1 -18  -7 14784.4 1624.92  26
   1 -18  -7 14633.7 1451.52  29
   1 -18  -7 15943.8 1493.54  18
  -1 -18   7 12315.6 1474.59  18
  -1 -18   7 14383.6 1627.34  19
   1 -18  -6 2595.47 572.395  29
  -1  18   6 2310.27 577.940  16
  -1 -18   6 1557.95 497.600  18
   1 -18  -6 2088.82 590.096  26
  -1 -18   6 2953.96 740.744  19
   1 -18  -6 2436.95 522.299  18
   1 -18  -5 2124.64 496.833  29
  -1 -18   5 1961.64 521.632  18
  -1  18   5 2327.98 592.895  16
  -1 -18   5 2443.10 651.438  19
   1 -18  -5 1565.92 520.086  26
  -1  18   4 182.571 104.512  16
  -1 -18   4-73.8822 213.993  19
  -1 -18   4-285.382 243.390  18
   1 -18  -4 37.3277 147.783  26
   1 -18  -3 11632.1 1439.84  26
  -1  18   3 12522.7 1375.50  16
   1 -18  -3 12227.2 1266.25  29
  -1 -18   3 12488.3 1416.44  18
  -1 -18   3 11843.2 1476.62  19
  -1 -18   2 18754.1 1787.43  18
   1 -18  -2 17277.8 1808.10  26
   1 -18  -2 20292.7 1652.66  29
  -1 -18   2 14953.3 1727.18  26
  -1 -18   2 19235.1 1908.03  19
  -1 -18   1 129.065 328.376  26
   1 -18  -1-177.455 313.058  26
  -1 -18   1-196.863 179.630  19
   1 -18  -1 10.3388 144.948  29
   1 -18   0 6696.60 1069.66  26
  -1 -18   0 5957.20 1011.47  26
   1 -18   0 8290.82 968.564  29
  -1 -18   0 7242.07 1056.86  18
  -1 -18  -1 1538.03 502.998  18
  -1 -18  -1 1374.73 437.550  26
   1 -18   1 1411.89 482.706  19
   1 -18   1 1091.58 417.257  26
   1 -18   1 1954.84 425.139  29
  -1 -18  -2 1381.24 446.688  26
   1 -18   2 1298.07 416.533  19
  -1 -18  -2 2095.23 567.463  18
  -1 -18  -3 22319.0 2115.79  26
   1 -18   3 25491.5 2140.36  19
  -1 -18  -3 27264.1 2171.52  18
  -1 -18  -4 864.182 386.437  18
   1 -18   4 203.666 268.656  19
  -1 -18  -4 545.930 252.566  26
  -1 -18  -5 8902.17 1226.15  26
  -1 -18  -5 8376.73 1116.65  18
  -1 -18  -6 29634.5 2453.55  26
  -1 -18  -6 31157.5 2398.02  18
  -1  18  -7 7871.66 1014.65  10
  -1 -18  -7 9230.73 1246.77  26
  -1 -18  -7 9121.03 1168.31  18
  -1 -18  -8 9697.07 1272.28  26
  -1 -18  -8 9819.33 1217.89  18
  -1  18  -8 7744.52 1012.82  10
   1 -18   8 8395.98 1117.92  35
  -1 -18  -9 211.756 219.318  26
  -1 -18  -9 511.554 301.322  18
   1 -18   9 116.911 175.316  35
  -1  18  -9 262.941 293.796  10
  -1  18 -10 280.974 122.036  10
   1 -18  10 189.843 181.055  35
  -1 -18 -10 372.485 196.204  18
  -1 -18 -10 144.087 279.380  26
  -1 -18 -11 4089.31 911.450  26
   1 -18  11 5416.93 848.519  35
  -1 -18 -11 4389.36 769.071  18
  -1  18 -11 3047.08 616.746  10
   1 -18  12 2523.98 572.207  35
  -1 -18 -12 2340.11 593.624  26
  -1  18 -12 1973.77 472.384  10
  -1 -18 -12 2118.25 509.932  18
  -1 -18 -13 3758.03 754.088  26
  -1  18 -13 3615.94 649.996  10
  -1 -18 -13 3928.91 757.580  18
   1 -18  13 2884.34 605.498  35
   1 -18  14-34.2107 195.309  35
  -1  18 -14-40.2342 143.724  10
  -1 -18 -14 98.6068 156.488  18
  -1 -18 -14-147.394 274.365  26
  -1 -18 -15 1136.80 394.269  18
  -1 -18 -15 1324.12 405.800  26
  -1 -18 -16 12922.0 1360.75  26
  -1 -18 -16 12225.7 1253.49  18
   1 -18  17 59020.1 3127.72  31
  -1 -18 -17 56104.4 3198.98  18
  -1 -18 -17 53670.5 3259.38  26
   1 -18  18 10358.0 990.012  31
  -1 -18 -18 9864.60 1036.68  18
  -1 -18 -18 11055.9 1123.50  26
  -1 -19  17 125.653 146.950  31
   1 -19 -17-10.8092 130.789  26
  -1 -19  16 2002.40 441.316  31
   1 -19 -16 1497.85 444.368  26
   1 -19 -15 448.531 288.364  26
   1 -19 -15 461.663 196.968  18
   1 -19 -14 1142.77 458.513  26
  -1 -19  14 491.365 226.361  35
   1 -19 -13-29.6984 172.559  18
  -1 -19  13-157.766 276.899  19
   1 -19 -13 160.655 238.631  26
   1 -19 -13 141.526 133.072  29
  -1 -19  13-43.2104 202.662  35
   1 -19 -12 877.268 432.365  18
  -1 -19  12-44.2570 259.669  19
   1 -19 -12 218.888 189.044  29
  -1 -19  12 224.760 150.268  35
   1 -19 -12 216.313 302.786  26
   1 -19 -11 134.566 146.534  29
   1 -19 -11 143.244 191.894  26
  -1 -19  11 393.645 311.827  19
  -1 -19  11 604.328 324.109  35
   1 -19 -11 105.343 140.691  18
  -1 -19  10 699.349 355.122  19
   1 -19 -10 599.130 356.290  26
   1 -19 -10 292.873 113.624  18
  -1 -19  10 456.886 292.016  35
   1 -19 -10 107.593 165.816  29
  -1 -19   9 756.034 292.271  19
   1 -19  -9 190.822 164.334  26
   1 -19  -9 177.298 176.490  29
  -1 -19   9 177.337 225.426  35
   1 -19  -9 391.401 227.588  18
   1 -19  -8 76.8775 174.926  26
  -1 -19   8 241.028 228.827  35
   1 -19  -8 60.9022 195.060  29
  -1 -19   8-63.9058 245.441  19
   1 -19  -7 6389.41 1063.39  26
   1 -19  -7 6001.32 878.966  29
  -1 -19   7 5618.56 945.966  18
  -1 -19   7 6461.32 1030.05  19
   1 -19  -6 35777.2 2736.93  26
  -1 -19   6 31593.9 2538.77  18
   1 -19  -6 38845.0 2546.46  29
  -1 -19   6 34491.8 2687.48  19
  -1 -19   5 5040.98 936.648  19
  -1 -19   5 7131.29 1228.93  18
   1 -19  -5 5418.09 847.843  29
   1 -19  -5 4024.79 845.061  26
   1 -19  -4 1706.17 565.044  26
   1 -19  -4 1703.87 457.457  29
  -1 -19   4 1563.79 499.605  19
  -1 -19   4 1594.72 492.849  18
   1 -19  -3 1044.22 393.242  26
   1 -19  -3 2161.40 498.660  29
  -1 -19   3 1558.45 434.769  18
  -1 -19   3 1363.14 469.829  19
   1 -19  -2 1462.25 517.433  26
  -1 -19   2 1634.75 500.066  18
   1 -19  -2 1929.55 476.947  29
  -1 -19   2 2131.44 599.531  19
  -1 -19   1 1592.71 490.228  19
   1 -19  -1 1617.07 398.203  29
  -1 -19   1 964.621 384.972  26
   1 -19  -1 681.148 317.736  26
  -1 -19   1 1587.93 518.329  18
  -1 -19   0 6865.39 1102.40  19
  -1 -19   0 6244.90 1038.74  26
   1 -19   0 7070.35 1080.97  19
   1 -19   0 5267.08 983.503  26
  -1 -19   0 7583.90 1081.16  18
  -1 -19  -1 3590.94 803.102  26
   1 -19   1 5804.33 962.953  19
  -1 -19  -1 4752.89 843.955  18
  -1 -19  -2 8423.68 1274.61  26
   1 -19   2 12095.1 1391.64  19
  -1 -19  -2 10003.1 1269.64  18
  -1 -19  -3 1017.93 387.088  18
   1 -19   3 826.675 453.476  19
  -1 -19  -3 544.926 276.402  26
  -1 -19  -4 24647.1 2243.27  26
   1 -19   4 26394.6 2146.04  19
  -1 -19  -4 25409.3 2133.97  18
  -1 -19  -5 383.364 378.503  26
  -1 -19  -5 339.692 271.314  18
  -1 -19  -6 3172.72 745.601  26
  -1 -19  -6 3602.01 732.296  18
  -1 -19  -7 3678.43 730.966  18
  -1 -19  -7 4257.89 849.682  26
  -1  19  -7 3433.52 663.392  10
  -1 -19  -8 21756.2 1997.14  26
  -1  19  -8 21520.3 1746.90  10
  -1 -19  -8 22555.9 1927.64  18
   1 -19   8 20762.7 1838.49  35
  -1 -19  -9 667.079 284.469  18
  -1 -19  -9 303.075 263.279  26
  -1  19  -9 701.731 306.576  10
  -1  19 -10 8461.53 1000.79  10
  -1 -19 -10 7942.62 1172.66  26
   1 -19  10 8147.65 1038.76  35
  -1 -19 -10 9302.85 1147.06  18
  -1 -19 -11 1534.68 508.424  26
  -1 -19 -11 2704.67 613.536  18
   1 -19  11 2404.49 520.772  35
  -1  19 -11 2626.14 533.488  10
  -1 -19 -12 634.161 338.005  26
   1 -19  12-97.9924 192.858  35
  -1  19 -12 102.804 95.5859  10
  -1 -19 -12 372.569 256.796  18
  -1 -19 -13 1183.27 398.963  26
   1 -19  13 622.974 249.672  35
  -1  19 -13 367.064 204.212  10
  -1 -19 -13 1431.06 487.954  18
  -1 -19 -14 44085.9 2722.15  18
  -1 -19 -14 40171.0 2756.41  26
  -1 -19 -15 1888.53 521.428  26
  -1 -19 -15 1374.90 396.600  18
  -1 -19 -16 364.100 236.951  18
  -1 -19 -16 300.682 232.882  26
   1 -20 -15 521.148 301.030  26
   1 -20 -14 7970.84 1009.66  26
  -1 -20  13 3271.27 612.628  35
   1 -20 -13 3766.71 705.728  26
  -1 -20  12 27.0082 161.762  19
   1 -20 -12-16.0464 163.819  26
  -1 -20  12-0.60365 112.244  35
   1 -20 -11 1723.29 530.715  26
  -1 -20  11 1542.61 441.356  35
  -1 -20  11 1156.60 399.703  19
  -1 -20  10 31.9876 270.104  19
  -1 -20  10 151.918 185.363  35
   1 -20 -10-47.1964 206.894  26
   1 -20 -10 49.8971 126.524  29
   1 -20  -9 4191.90 719.175  29
   1 -20  -9 4054.69 784.825  26
  -1 -20   9 4582.04 790.699  35
  -1 -20   9 3971.04 748.533  19
   1 -20  -8 895.494 433.516  26
   1 -20  -8 510.040 218.502  29
  -1 -20   8 806.413 365.537  35
  -1 -20   8 889.543 356.530  19
   1 -20  -7 25322.0 1928.40  29
  -1 -20   7 23536.0 2007.72  35
   1 -20  -7 21163.4 2010.26  26
  -1 -20   7 24823.8 2111.67  19
  -1 -20   6-66.3000 145.404  18
   1 -20  -6 46.2275 219.924  26
  -1 -20   6 73.4044 137.033  19
   1 -20  -6 209.627 263.623  29
   1 -20  -5 1103.85 395.841  26
  -1 -20   5 843.247 369.105  18
  -1 -20   5 348.280 336.290  19
   1 -20  -5 588.028 273.798  29
   1 -20  -4 9343.98 1064.03  29
   1 -20  -4 6453.90 1065.80  26
  -1 -20   4 8382.19 1155.28  18
  -1 -20   4 8130.94 1182.18  19
   1 -20  -3 22201.4 2154.56  26
  -1 -20   3 27886.1 2223.14  18
  -1 -20   3 30186.3 2402.84  19
   1 -20  -2 5070.26 940.952  26
  -1 -20   2 7232.78 1110.19  19
  -1 -20   2 6639.41 1000.13  18
  -1 -20   1 14496.5 1521.06  18
   1 -20  -1 12068.4 1478.74  26
   1 -20  -1 13127.3 1500.90  19
  -1 -20   1 13914.7 1601.59  19
  -1 -20   0 379.303 314.256  26
   1 -20   0 1298.93 475.808  19
  -1 -20   0 598.674 317.833  18
  -1 -20   0 293.437 257.785  19
  -1 -20  -1 2449.08 623.627  18
  -1 -20  -1 2127.38 608.357  19
  -1 -20  -1 1072.78 479.564  26
   1 -20   1 2933.28 668.874  19
  -1 -20  -2-71.2643 229.719  26
  -1 -20  -2-193.420 316.166  19
  -1 -20  -2 170.245 188.131  18
   1 -20   2 31.7992 176.751  19
   1 -20   3 21220.5 1862.93  19
  -1 -20  -3 20645.5 1850.05  18
  -1 -20  -3 17955.6 1849.75  26
  -1 -20  -4 529.305 340.076  18
  -1 -20  -4-412.876 345.947  26
  -1 -20  -5 10261.5 1247.28  18
  -1 -20  -5 9622.40 1275.44  26
  -1 -20  -6 7716.46 1163.45  26
  -1 -20  -6 8277.29 1103.58  18
  -1 -20  -7 24464.0 1995.28  18
  -1 -20  -7 23686.0 2096.35  26
   1 -20   7 23309.0 1938.91  35
  -1 -20  -8 892.568 472.422  26
   1 -20   8 666.279 317.869  35
  -1 -20  -8 510.057 243.652  18
  -1 -20  -9 735.698 292.875  18
   1 -20   9 884.362 316.660  35
  -1 -20  -9 837.678 404.133  26
  -1 -20 -10 371.691 261.966  18
   1 -20  10 388.291 231.023  35
  -1 -20 -10 421.544 239.889  26
   1 -20  11 8123.14 970.220  35
  -1 -20 -11 8345.07 1107.03  26
  -1 -20 -11 7936.12 999.104  18
  -1 -20 -12-112.887 216.910  18
  -1 -20 -12 469.212 317.561  26
   1 -20  12 191.558 165.073  35
  -1 -20 -13 29011.7 2019.19  18
  -1 -20 -13 27154.1 2084.99  26
  -1 -20 -14 3445.52 589.941  18
  -1 -20 -14 3630.85 642.700  26
  -1 -21  13 2974.08 545.076  35
   1 -21 -13 3541.55 617.282  26
  -1 -21  12 1912.29 452.139  35
   1 -21 -12 1283.26 396.176  26
   1 -21 -11-80.4225 179.019  26
  -1 -21  11 1.10866 143.320  35
   1 -21 -10 11427.2 1302.38  26
  -1 -21  10 15171.0 1394.97  35
  -1 -21  10 13964.7 1344.34  19
  -1 -21   9 32.5858 190.908  19
   1 -21  -9 2.06213 122.581  26
  -1 -21   9 366.358 352.724  35
   1 -21  -8 2224.31 561.863  26
  -1 -21   8 2792.74 611.523  19
  -1 -21   8 3128.50 606.048  35
  -1 -21   7 1115.39 389.403  35
  -1 -21   7 1398.80 419.688  19
   1 -21  -7 829.802 328.290  26
  -1 -21   6 1155.74 395.166  35
   1 -21  -6 893.622 377.918  26
  -1 -21   6 953.145 432.094  19
   1 -21  -5-65.4860 213.740  26
  -1 -21   5-150.774 227.681  19
  -1 -21   5-91.6273 169.319  18
  -1 -21   4 1715.42 480.452  18
   1 -21  -4 1842.25 514.238  26
  -1 -21   4 1602.92 475.228  19
  -1 -21   3 1827.70 542.446  19
   1 -21  -3 1930.15 552.941  19
  -1 -21   3 1495.93 486.479  18
   1 -21  -3 1276.73 409.344  26
   1 -21  -2 5926.24 918.791  19
   1 -21  -2 5204.95 913.244  26
  -1 -21   2 5990.70 967.734  19
  -1 -21   2 5218.42 842.991  18
  -1 -21   1-213.540 287.277  18
   1 -21  -1 454.304 298.265  19
  -1 -21   1 282.027 220.790  19
  -1 -21   0 949.017 421.377  19
  -1 -21   0 937.054 363.283  18
   1 -21   0 1214.97 398.286  19
  -1 -21  -1 1676.26 467.477  18
  -1 -21  -1 1727.60 572.876  19
   1 -21   1 1553.11 483.132  19
  -1 -21  -2 1050.27 408.386  18
   1 -21   2 561.576 288.082  19
  -1 -21  -2 87.6986 298.815  19
  -1 -21  -2 316.406 147.859  26
  -1 -21  -3 730.305 352.595  26
  -1 -21  -3 1765.15 517.710  18
  -1 -21  -3 2020.77 610.158  19
  -1 -21  -4 16454.9 1704.09  26
  -1 -21  -4 16872.0 1754.27  19
  -1 -21  -4 20428.6 1739.86  18
  -1 -21  -5 7652.06 1042.56  18
  -1 -21  -5 4891.10 883.780  26
  -1 -21  -6 840.461 344.437  26
   1 -21   6 1319.32 428.579  35
  -1 -21  -6 772.984 327.100  18
   1 -21   7 3220.78 615.352  35
  -1 -21  -7 2730.94 604.240  18
  -1 -21  -7 2428.80 605.569  26
  -1 -21  -8 3508.84 711.427  26
   1 -21   8 4857.66 754.843  35
  -1 -21  -8 4744.93 773.254  18
  -1 -21  -9 4068.41 736.635  26
   1 -21   9 5431.48 773.314  35
  -1 -21  -9 6617.72 883.246  18
  -1 -21 -10 13725.9 1433.22  26
   1 -21  10 17146.7 1396.30  35
  -1 -21 -10 15916.5 1430.12  18
  -1 -21 -11 99.9201 118.947  26
   1 -21  11 82.5969 159.593  35
  -1 -21 -11 376.106 212.213  18
  -1 -21 -12 290.840 118.496  26
  -1 -21 -12-5.01363 153.338  18
   1 -22 -10 277.691 204.933  26
  -1 -22  10 109.428 117.564  35
   1 -22  -9 2614.71 555.596  26
  -1 -22   9 3945.67 618.507  19
  -1 -22   9 3343.35 579.904  35
   1 -22  -8 143.146 195.575  26
  -1 -22   8 259.726 229.034  35
  -1 -22   8 519.123 235.735  19
  -1 -22   7 2618.16 550.071  19
   1 -22  -7 2571.29 572.490  26
  -1 -22   7 2695.71 547.626  35
  -1 -22   6 5361.36 796.879  35
   1 -22  -6 3895.46 735.094  26
  -1 -22   6 5538.53 841.094  19
   1 -22  -6 4594.79 795.293  19
   1 -22  -5 116.965 256.767  19
   1 -22  -5-6.83578 188.318  26
  -1 -22   5 261.379 215.143  35
  -1 -22   5 37.2298 234.142  19
  -1 -22   4 6885.27 940.900  18
   1 -22  -4 8271.86 1058.98  19
   1 -22  -4 6112.83 953.798  26
  -1 -22   4 9093.80 1109.23  19
  -1 -22   3 3269.19 685.345  19
   1 -22  -3 2629.04 579.564  19
  -1 -22   3 1725.21 458.835  18
   1 -22  -2 3511.58 678.105  19
  -1 -22   2 4992.45 822.650  19
  -1 -22   2 3376.90 652.143  18
   1 -22  -1 6322.17 904.584  19
  -1 -22   1 6887.74 979.783  19
  -1 -22   1 5563.54 839.956  18
  -1 -22   0 15.1099 178.612  18
  -1 -22   0 234.278 224.936  19
   1 -22   0-154.413 199.785  19
  -1 -22  -1 55.0829 228.702  18
   1 -22   1 300.009 127.442  19
  -1 -22  -1 388.388 254.879  19
  -1 -22  -2 2572.05 543.886  18
  -1 -22  -2 2522.33 600.002  19
  -1 -22  -3 2225.54 533.070  18
  -1 -22  -3 2665.18 607.936  19
  -1 -22  -4 2736.92 622.545  19
  -1 -22  -4 1837.67 522.002  26
  -1 -22  -4 2514.20 557.880  18
  -1 -22  -5 158.610 167.231  26
   1 -22   5 683.847 279.385  35
  -1 -22  -5 876.173 289.733  18
  -1 -22  -5 738.479 358.680  19
  -1 -22  -6 6239.48 931.908  19
  -1 -22  -6 5507.72 851.950  26
   1 -22   6 8260.30 941.610  35
  -1 -22  -6 6300.10 858.503  18
  -1 -22  -7 11536.6 1293.65  26
  -1 -22  -7 13532.0 1425.82  19
  -1 -22  -7 13840.9 1291.40  18
   1 -22   7 15665.3 1316.08  35
   1 -22   8 1930.63 433.761  35
  -1 -22  -8 1897.92 607.079  26
  -1 -22  -8 1725.01 411.586  18
  -1 -22  -9 646.618 310.487  26
  -1 -22  -9 700.673 248.923  18
  -1 -22 -10 3031.75 553.027  26
  -1 -23   6 1668.34 412.096  35
  -1 -23   5 27035.1 1915.91  19
  -1 -23   5 27403.6 1897.35  35
   1 -23  -5 25096.1 1875.88  19
  -1 -23   4 7476.82 926.107  19
   1 -23  -4 9305.02 1029.10  19
  -1 -23   4 6774.12 861.955  35
   1 -23  -3 1089.37 398.407  19
  -1 -23   3 578.860 254.738  19
  -1 -23   3 905.280 286.778  35
  -1 -23   2 2138.30 456.336  18
  -1 -23   2 2435.27 538.448  19
   1 -23  -2 2411.99 486.585  19
  -1 -23   1 10157.7 1077.77  18
  -1 -23   1 13821.6 1326.01  19
   1 -23  -1 11945.8 1170.06  19
  -1 -23   0 14674.5 1398.04  19
  -1 -23   0 13548.6 1252.04  18
  -1 -23  -1 3924.73 635.735  18
  -1 -23  -1 3750.87 683.911  19
  -1 -23  -2 260.622 154.691  18
  -1 -23  -2 342.588 200.029  19
   1 -23   3 123.928 133.033  35
  -1 -23  -3 23.2924 168.483  18
  -1 -23  -3 101.078 130.698  19
   1 -23   4 1528.63 373.776  35
  -1 -23  -4 1748.76 444.408  19
  -1 -23  -4 1375.35 334.739  18
  -1 -23  -5 7422.94 941.539  19
  -1 -23  -6 7493.87 937.953  19
   2   0 -28 8495.96 949.236  13
  -2   0  28 9606.89 921.505  23
   2   0 -27 231.850 194.294  13
   2   0 -27 221.196 233.537  20
  -2   0  27 408.361 242.216  23
  -2   0  26 35179.8 2289.58  23
   2   0 -26 32982.1 2337.69  13
   2   0 -26 34199.1 2305.88  20
   2   0 -25-65.2230 139.708  20
  -2   0  25 486.847 268.223  23
   2   0 -25 495.941 229.337  13
   2   0 -24 64234.6 3817.21  13
   2   0 -24 70834.9 3842.67  20
   2   0 -23 161.395 338.869  20
  -2   0  22 584.456 235.704  17
   2   0 -22 644.311 330.888  20
  -2   0  21-57.1753 89.3776  17
   2   0 -21 177.017 199.222  20
  -2   0  21 53.7945 134.284  31
   2   0 -20 8938.90 992.152  20
  -2   0  20 5051.01 895.238  31
  -2   0  20 8423.76 932.686  17
   2   0 -19-248.632 236.264  20
  -2   0  19-204.977 277.071  31
  -2   0  19-17.5191 78.6283  17
  -2   0  18 3620.13 677.206  31
   2   0 -18 4291.69 637.181  20
  -2   0  18 4406.14 615.881  17
  -2   0  17 121.794 116.229  31
   2   0 -17 8.90813 97.0483  20
   2   0 -16 30310.5 2743.91   3
   2   0 -15 321.504 322.388   3
   2   0 -14 1511.20 492.362   3
   2   0 -13 119.964 136.627   3
   2   0 -12 55240.1 3459.46   3
   2   0 -11-16.6443 159.587   3
   2   0 -10 156939. 7244.23   3
   2   0  -9-149.724 231.616   3
  -2   0   8 73059.4 2964.89   1
   2   0  -8 76657.5 3761.73   3
  -2   0   7 117.708 60.9799   1
   2   0  -7 291.435 143.008   3
  -2   0   6 999999. 37506.6   1
   2   0  -6 984898. 38041.8   3
  -2   0   5 106.018 61.2871   1
   2   0  -5 43.2515 74.6658   3
   2   0  -4 2676.14 353.396   3
  -2   0   4 2587.10 287.002   1
  -2   0   3 66.5692 63.4231   1
   2   0  -3-15.4006 53.0599   3
   2   0  -2 9082.20 583.041   3
  -2   0   2 9290.68 618.664   1
   2   0  -1 59.5045 27.7617   3
   2   0   0 42078.0 1832.61   2
  -2   0  -1 53.1102 96.3080   4
   2   0   1 287.311 87.3660   2
  -2   0  -2 2569.92 449.032   4
   2   0   2 2763.92 252.163   2
  -2   0  -3 144.682 139.794   4
   2   0   3 28.9093 41.3425   2
  -2   0  -3 85.2291 56.5599   1
  -2   0  -4 70990.8 3625.45   4
   2   0   4 71127.6 2848.32   5
  -2   0  -4 73107.7 3159.73   1
  -2   0  -5 32.8062 160.183   4
  -2   0  -5-29.2565 83.9267   1
  -2   0  -6 71954.0 3732.80   4
  -2   0  -6 65691.4 2993.92   1
  -2   0  -7 49.8788 96.9151   1
  -2   0  -7 233.651 248.817   4
  -2   0  -8 48860.9 3114.69   4
  -2   0  -9 182.682 181.623   4
  -2   0 -10 600.668 353.323   4
  -2   0 -11 279.978 284.364   4
  -2   0 -12 44719.9 3396.92   4
  -2   0 -13 17.1556 145.551   4
  -2   0 -14 28600.2 2796.25   4
  -2   0 -15 426.377 460.554   4
  -2   0 -16 1131.44 565.473   4
  -2   0 -16 971.486 313.992   8
  -2   0 -16 1091.74 342.195  22
  -2   0 -16 705.224 258.886  20
  -2   0 -17 177.208 152.058  14
  -2   0 -17 165.480 187.460   8
  -2   0 -17 119.234 173.403  22
  -2   0 -17 63.1879 127.185  20
  -2   0 -18 5877.64 833.654   8
  -2   0 -18 5545.69 759.199  13
  -2   0 -18 4704.46 808.091  22
  -2   0 -18 5289.06 717.483  14
  -2   0 -18 3683.72 624.262  20
  -2   0 -19 166.253 194.199  14
  -2   0 -19 139.579 198.245   8
  -2   0 -19 170.268 121.397  22
  -2   0 -19 72.6512 185.557  13
  -2   0 -19-142.157 157.242  20
  -2   0 -20 31748.1 2366.43   8
  -2   0 -20 34404.7 2292.82  13
  -2   0 -20 32165.9 2261.11  20
  -2   0 -21-52.7586 191.645   8
  -2   0 -21-92.7691 181.588  13
  -2   0 -21-315.246 233.596  20
  -2   0 -22 4384.45 789.285   8
  -2   0 -22 5533.77 823.348  13
  -2   0 -22 5925.22 841.212  20
  -2   0 -23 32.0733 168.062  13
  -2   0 -23-19.7548 207.707   8
  -2   0 -23-18.9975 145.886  20
   2   0  24 2786.00 625.157  17
  -2   0 -24 2936.13 563.553  13
  -2   0 -24 3824.40 650.096  20
   2   0  25 117.142 181.826  17
  -2   0 -25 10.6300 117.101  13
  -2   0 -25 66.0937 143.298  20
  -2   0 -26 471.043 214.484  13
   2   0  26 605.376 261.135  17
  -2   0 -26 511.855 241.733  20
  -2   0 -27-130.595 107.069  20
   2   0  27-33.0569 147.459  17
  -2  -1  28 2341.88 441.053  23
   2   1 -28 3708.72 591.594  13
   2   1 -28 2504.94 468.379  20
   2  -1 -28 2739.95 539.630  13
   2   1 -27 29862.2 2019.05  20
   2   1 -27 27649.4 2032.26  13
  -2   1  27 31061.9 1982.60  23
  -2  -1  27 28803.7 1972.98  23
   2  -1 -27 29829.3 2022.40  20
   2  -1 -27 27419.3 2030.90  13
  -2   1  26 3474.64 581.967  23
  -2  -1  26 3274.68 612.362  23
   2  -1 -26 2818.66 595.223  13
   2   1 -26 3221.29 635.707  13
   2  -1 -26 3337.58 623.883  20
   2   1 -26 3220.94 607.665  20
   2  -1 -25 10702.1 1180.42  20
   2   1 -25 9845.72 1166.30  13
   2   1 -25 11309.5 1193.47  20
  -2   1  25 10406.2 1113.56  17
   2  -1 -25 10620.7 1212.04  13
  -2   1  25 11798.8 1193.03  23
   2   1 -24 1242.11 418.188  20
   2  -1 -24 812.858 346.236  20
  -2   1  24 838.132 386.549  23
  -2   1  24 668.419 289.476  17
   2  -1 -24 861.202 316.022  13
   2  -1 -23 57801.8 3626.04  13
   2   1 -23 64287.4 3639.72  20
  -2   1  23 65294.0 3596.36  17
   2  -1 -23 65685.3 3665.47  20
  -2   1  23 66745.8 3668.02  23
   2   1 -22 32813.2 2247.45  20
  -2   1  22 33049.6 2197.70  17
   2  -1 -22 31268.5 2195.29  20
  -2   1  21 50748.5 2887.39  17
   2  -1 -21 51630.5 2958.90  20
   2   1 -21 48282.0 2908.63  20
   2  -1 -20 17080.6 1440.84  20
   2   1 -20 16127.5 1469.97  22
   2   1 -20 16804.0 1461.30  20
  -2   1  20 14720.8 1331.33  17
  -2  -1  20 11143.6 1352.81  31
   2   1 -19 36280.8 2277.82  20
  -2   1  19 38086.9 2267.60  17
   2  -1 -19 38638.7 2326.76  20
  -2   1  19 26846.8 2243.42  31
  -2  -1  19 30292.5 2324.30  31
   2   1 -18 6332.96 782.930  20
   2  -1 -18 6276.28 785.290  20
  -2   1  18 6908.93 787.788  17
  -2  -1  18 5180.24 811.375  31
  -2   1  18 4386.60 729.912  31
  -2  -1  17 12280.6 1220.55  31
  -2   1  17 10315.8 1146.96  31
   2  -1 -17 13712.0 1159.15  20
   2   1 -17 13104.5 1145.80  20
   2  -1 -16 3069.57 830.885   3
   2   1 -16 2896.05 814.727   3
   2  -1 -15 983.696 489.816   3
   2   1 -15 1141.64 454.567   3
   2   1 -14 1023.81 444.437   3
   2  -1 -14 887.401 403.855   3
   2   1 -13 75668.3 4503.89   3
   2  -1 -13 78616.5 4536.66   3
   2   1 -12 569.290 328.920   3
   2  -1 -12 545.418 218.533   3
   2   1 -11 11149.3 1244.70   3
   2  -1 -11 10593.0 1233.67   3
   2  -1 -10 11511.1 1183.98   3
   2   1 -10 10941.9 1192.69   3
   2   1  -9 308899. 13051.7   3
   2  -1  -9 316498. 13020.0   3
   2   1  -8 128371. 5741.50   3
   2  -1  -8 119232. 5635.81   3
   2   1  -7 38902.9 2243.30   3
   2  -1  -7 37800.7 2195.06   3
   2   1  -6 120221. 5337.63   3
  -2  -1   6 122941. 4814.75   1
   2  -1  -6 114614. 5264.81   3
   2  -1  -5 80413.7 3645.71   3
  -2  -1   5 81202.6 3336.19   1
   2   1  -5 80538.6 3695.50   3
   2  -1  -4 21731.1 1261.58   3
  -2  -1   4 22742.8 1131.44   1
   2   1  -4 22956.5 1333.13   3
  -2  -1   3 65675.5 2771.47   1
   2   1  -3 62842.5 2891.51   3
   2  -1  -3 65071.9 2806.26   3
   2  -1  -2 386.330 111.615   2
   2   1  -2 669.578 159.140   3
  -2  -1   2 355.606 101.298   1
   2  -1  -2 552.226 115.933   3
   2  -1  -1 2446.14 277.649   2
   2  -1  -1 2628.24 193.955   3
   2  -1   0 21393.0 1078.57   2
  -2  -1   0 18954.9 1381.08   4
  -2  -1  -1 1038.89 302.529   4
   2  -1   1 965.632 165.443   2
   2   1   1 1252.65 136.161   2
  -2   1  -1 1283.22 287.321   4
  -2  -1  -2 31039.7 1914.64   4
   2   1   2 30836.9 1279.20   2
   2  -1   2 29468.4 1479.68   2
  -2   1  -2 31550.2 1830.16   4
  -2   1  -3 73260.6 3104.02   3
  -2   1  -3 77232.0 3608.06   4
  -2  -1  -3 75118.3 3244.91   1
   2  -1   3 71276.0 3170.02   2
  -2  -1  -3 75209.3 3715.75   4
   2  -1   4 29306.1 1395.90   5
   2  -1   4 28289.6 1480.17   2
  -2   1  -4 29300.1 1848.99   4
  -2   1  -4 28269.5 1489.01   3
  -2  -1  -4 29420.6 1955.94   4
  -2   1  -4 30713.1 1539.70   1
  -2  -1  -4 29624.0 1526.98   1
  -2  -1  -5 19066.7 1583.12   4
  -2   1  -5 19193.3 1494.42   4
  -2   1  -5 19318.4 1215.21   3
  -2   1  -5 20770.0 1171.53   1
   2  -1   5 20610.0 1056.39   5
  -2   1  -6 819.666 286.585   4
  -2  -1  -6 1111.00 367.579   4
  -2   1  -6 912.634 193.150   1
  -2   1  -6 1092.40 263.116   3
  -2   1  -7 116474. 5688.19   4
  -2   1  -7 116967. 5257.81   3
  -2  -1  -7 108408. 5753.27   4
  -2   1  -7 121584. 4955.75   1
  -2  -1  -8 14624.5 1529.43   4
  -2   1  -8 16059.7 1283.03   3
  -2   1  -8 16532.9 1535.31   4
  -2   1  -8 16079.0 1001.48   1
  -2  -1  -9 11183.0 1383.74   4
  -2   1  -9 10252.0 1272.14   4
  -2   1  -9 10691.7 1081.09   3
  -2   1 -10 2332.76 598.721   4
  -2  -1 -10 1964.24 600.168   4
  -2   1 -10 2515.23 523.948   3
  -2   1 -11 175740. 8236.10   3
  -2   1 -11 189652. 8833.68   4
  -2  -1 -11 179465. 8965.86   4
  -2   1 -12 433.293 347.314   3
  -2  -1 -12 417.006 302.268   4
  -2   1 -12 603.297 345.239   4
  -2   1 -13 41.2646 163.966   4
  -2  -1 -13-114.312 399.376   4
  -2   1 -14 1651.94 610.038   4
  -2  -1 -14 1374.70 625.782   4
  -2  -1 -15 3357.72 988.536   4
  -2   1 -15 1173.72 500.767   4
  -2  -1 -16 1205.79 364.618  22
  -2   1 -16 755.634 282.459  22
  -2  -1 -16 1320.54 341.442  20
  -2  -1 -16 1077.30 292.235  13
  -2  -1 -16 1509.78 667.642   4
  -2  -1 -16 1740.43 385.404  14
  -2   1 -16 1493.77 368.420   8
  -2  -1 -16 1575.00 386.233   8
  -2  -1 -17 35149.1 2193.62  13
  -2  -1 -17 32419.2 2121.95  20
  -2  -1 -17 36795.9 2332.18   8
  -2  -1 -17 31788.7 2292.92  22
  -2   1 -17 31314.5 2317.31  22
  -2   1 -17 28030.5 2052.26  20
  -2  -1 -17 33020.1 2089.41  14
  -2   1 -17 38924.2 2355.88   8
  -2  -1 -18 7388.57 850.811  14
  -2   1 -18 6975.29 828.023  14
  -2   1 -18 6210.33 834.746  20
  -2   1 -18 7778.38 975.621   8
  -2  -1 -18 6795.31 848.061  20
  -2  -1 -18 7951.67 915.229  13
  -2  -1 -18 6830.52 922.471   8
  -2   1 -18 6746.01 988.563  22
  -2  -1 -19 141.280 240.308  13
  -2  -1 -19-78.1739 155.899  20
  -2   1 -19 60.1773 92.9503  20
  -2   1 -19 73.1939 160.116  22
  -2   1 -19-73.0737 158.927   8
  -2  -1 -19 170.163 166.405  14
  -2  -1 -19 253.588 463.386   8
  -2   1 -20 1813.47 525.639  22
  -2  -1 -20 3176.80 594.534  13
  -2  -1 -20 2329.09 496.433  20
  -2   1 -20 1735.10 463.758   8
  -2  -1 -20 1108.43 390.853   8
  -2   1 -20 1425.93 457.468  20
  -2   1 -20 1903.88 433.596  13
  -2   1 -21 31480.7 2398.55   8
  -2  -1 -21 33946.5 2335.63  13
  -2   1 -21 35062.6 2319.72  13
  -2  -1 -21 36195.0 2348.52  20
  -2   1 -21 31859.3 2287.97  20
  -2  -1 -21 28107.8 2312.63   8
  -2   1 -22 1781.20 482.249   8
  -2  -1 -22 2627.07 527.565  20
  -2   1 -22 2796.54 553.782  13
  -2  -1 -22 2108.70 537.821   8
  -2   1 -22 2330.69 508.273  20
  -2  -1 -22 2144.12 477.053  13
  -2  -1 -23 2306.18 523.863  13
  -2   1 -23 1601.59 436.790  20
   2   1  23 1902.22 525.911  17
  -2  -1 -23 2052.66 484.071  20
  -2   1 -23 1670.05 458.620  13
  -2   1 -23 842.080 247.339   8
   2  -1  24 2613.04 574.977  17
  -2  -1 -24 3066.61 593.937  20
  -2   1 -24 1680.97 445.381   8
  -2   1 -24 3317.77 604.414  13
  -2  -1 -24 2767.13 582.082  13
  -2   1 -24 2356.38 520.373  20
   2   1  24 3111.21 625.915  17
   2   1  25 2642.89 558.091  17
  -2  -1 -25 2474.88 508.734  13
  -2   1 -25 2397.16 489.009  13
   2  -1  25 3268.90 609.558  17
  -2  -1 -25 2505.57 486.538  20
  -2   1 -25 2536.22 510.499  20
   2   1  26 4337.72 683.140  17
  -2   1 -26 4399.94 636.035  13
  -2  -1 -26 4045.45 621.689  13
   2  -1  26 4775.90 705.869  17
  -2  -1 -26 4575.76 651.387  20
  -2   1 -26 4147.69 627.822  20
  -2  -1 -27 5921.17 702.476  20
  -2   1 -27 5821.35 692.425  20
   2   1  27 6228.03 767.833  17
   2  -1  27 6540.98 778.702  17
   2   2 -28 4775.21 693.148  13
   2   2 -28 5217.75 684.987  20
   2  -2 -28 4618.08 679.101  13
  -2  -2  28 5923.73 720.519  23
  -2  -2  27 1066.25 358.859  23
   2   2 -27 696.654 280.729  13
   2  -2 -27 1356.19 401.803  13
   2   2 -27 1062.76 336.618  20
  -2   2  26 7106.07 875.795  17
  -2  -2  26 8284.56 981.782  23
   2   2 -26 7437.09 924.658  20
   2   2 -26 7071.38 934.225  13
   2  -2 -26 6898.09 899.502  20
   2  -2 -26 6443.37 904.176  13
   2  -2 -25 9602.67 1120.47  20
   2   2 -25 12374.1 1258.73  20
  -2   2  25 12503.9 1225.65  17
  -2   2  25 12966.0 1238.39  23
   2  -2 -25 9934.19 1174.77  13
  -2   2  24 25258.2 1873.06  23
   2   2 -24 20749.9 1825.39  22
  -2   2  24 20016.3 1720.24  17
   2   2 -24 23772.2 1859.66  20
   2  -2 -24 20410.0 1801.24  13
   2  -2 -24 24377.4 1873.67  20
  -2   2  23 1992.85 481.584  23
  -2   2  23 1458.18 417.597  17
   2   2 -23 1673.18 479.859  22
  -2  -2  23 1356.45 469.878  31
   2  -2 -23 1994.26 467.765  20
   2  -2 -23 1867.14 505.408  13
   2   2 -23 1579.77 427.762  20
  -2   2  22 2418.24 538.811  17
  -2  -2  22 1898.24 519.948  31
   2  -2 -22 2207.94 551.964  13
   2   2 -22 2052.50 516.398  20
  -2   2  22 2767.52 589.478  23
   2   2 -22 3089.60 625.964  22
   2  -2 -22 2808.64 573.349  20
  -2   2  21 37367.3 2396.28  17
   2  -2 -21 35162.7 2448.14  13
   2  -2 -21 38460.2 2432.39  20
   2   2 -21 35365.5 2391.20  20
   2   2 -21 39502.9 2613.28  22
  -2   2  20 60677.2 3291.77  17
   2  -2 -20 60669.5 3318.73  20
   2   2 -20 64374.1 3552.33  22
   2   2 -20 54681.1 3230.96  20
   2   2 -19 18596.1 1535.77  20
  -2   2  19 20333.0 1567.87  17
   2  -2 -19 21595.4 1614.37  20
  -2  -2  19 15168.9 1541.24  31
  -2  -2  18 282.545 225.387  31
  -2   2  18 471.859 209.905  17
   2  -2 -18 48.5725 160.046  20
  -2   2  17 60136.6 2999.87  17
  -2  -2  17 54387.9 3135.58  31
   2   2 -17 53447.0 2946.25  20
   2  -2 -17 62130.8 3040.25  20
   2   2 -16 68811.1 4593.80   3
   2  -2 -15 7543.76 1226.72   3
   2   2 -15 7379.09 1237.11   3
   2  -2 -14 20156.4 1604.67   2
   2   2 -14 17825.5 1915.25   3
   2  -2 -14 18036.5 1900.07   3
   2   2 -13 40592.1 3019.83   3
   2  -2 -13 41241.6 2999.19   3
   2  -2 -13 46259.1 2647.03   2
   2   2 -12 18921.2 1802.79   3
   2  -2 -12 19880.2 1819.99   3
   2   2 -11 23063.3 1972.18   3
   2  -2 -11 26262.1 2029.95   3
   2   2 -10 163684. 7680.38   3
   2  -2 -10 171707. 7675.00   3
   2   2  -9 5952.56 803.839   3
   2  -2  -9 5556.88 775.824   3
   2   2  -8 4161.54 628.831   3
   2  -2  -8 4556.76 652.103   3
   2  -2  -7 10981.5 896.258   2
   2  -2  -7 11076.6 997.073   3
   2   2  -7 11765.2 1069.62   3
   2  -2  -6 61572.8 3070.15   3
   2  -2  -6 64227.1 2983.49   2
   2   2  -6 63164.1 3164.15   3
   2   2  -5 24094.7 1478.35   3
   2  -2  -5 22655.3 1370.45   3
   2  -2  -5 21895.4 1325.62   2
   2  -2  -4 1528.86 260.413   3
   2  -2  -4 1974.84 294.664   2
   2   2  -4 1743.88 331.429   3
   2  -2  -3 42211.1 2042.90   2
   2   2  -3 40117.2 2101.25   3
   2  -2  -3 43874.0 1966.30   3
   2  -2  -2 58546.7 2641.87   2
   2  -2  -1 38865.1 1863.92   2
   2  -2   0 4950.56 451.262   2
  -2  -2   0 4837.39 634.566   4
  -2  -2  -1 73011.8 3558.83   4
   2  -2   1 70862.9 3145.27   2
   2  -2   2 38117.1 2016.90   2
  -2   2  -2 39164.9 2195.07   4
  -2   2  -2 43422.3 1770.21   3
  -2  -2  -2 45031.8 2448.14   4
  -2  -2  -3 7096.67 876.087   4
  -2   2  -3 8101.54 539.095   3
  -2   2  -3 7275.52 754.249   4
   2  -2   3 7592.99 646.375   2
  -2  -2  -4 27707.6 1901.61   4
  -2   2  -4 27964.9 1731.51   4
   2  -2   4 25510.7 1495.64   2
  -2   2  -4 26828.4 1400.67   3
  -2  -2  -5 25740.6 1973.39   4
  -2   2  -5 27863.4 1544.96   3
  -2   2  -5 28242.4 1838.17   4
   2  -2   5 28616.0 1493.07   5
  -2   2  -6 1383.44 387.049   4
  -2  -2  -6 1138.71 382.756   4
   2  -2   6 1288.62 240.700   5
  -2   2  -6 1293.17 287.746   3
  -2   2  -6 1203.20 239.587   1
  -2   2  -7 96074.7 4638.10   3
  -2   2  -7 103141. 5029.74   4
  -2  -2  -7 97956.3 5318.08   4
  -2   2  -7 108884. 4420.59   1
  -2  -2  -8 1188.25 415.430   4
  -2   2  -8 1102.64 228.268   1
  -2   2  -8 1138.81 313.697   3
  -2   2  -8 873.636 282.713   4
  -2   2  -9 96335.3 4764.36   3
  -2  -2  -9 93385.6 5380.91   4
  -2   2  -9 105462. 5196.29   4
  -2   2 -10 15835.0 1597.38   4
  -2  -2 -10 13813.1 1658.52   4
  -2   2 -10 13450.9 1321.50   3
  -2   2 -11 29817.9 2404.47   4
  -2   2 -11 28650.0 2129.19   3
  -2  -2 -11 26751.2 2570.54   4
  -2  -2 -12 4092.60 974.591   4
  -2   2 -12 6244.07 1041.37   4
  -2   2 -12 4719.50 834.595   3
  -2   2 -13 5890.71 1053.09   4
  -2   2 -13 4658.32 844.753   3
  -2  -2 -13 6035.94 1235.28   4
  -2  -2 -14 6079.64 1284.19   4
  -2   2 -14 5810.97 985.677   3
  -2  -2 -15 735.674 558.058   4
  -2   2 -16 12234.9 1170.62   8
  -2   2 -16 11941.5 1255.27  22
  -2  -2 -16 12844.2 1142.20  13
  -2  -2 -16 11992.1 1085.59  20
  -2  -2 -16 12793.9 1122.28  14
  -2  -2 -16 14007.3 1276.98   8
  -2  -2 -17 12452.7 1252.08   8
  -2   2 -17 13281.9 1269.24   8
  -2   2 -17 11566.7 1287.80  22
  -2  -2 -17 13082.2 1214.27  13
  -2  -2 -17 12109.7 1133.52  20
  -2  -2 -17 12685.0 1150.59  14
  -2   2 -18 11851.0 1210.36   8
  -2  -2 -18 11385.0 1150.20  13
  -2  -2 -18 9623.56 1127.88   8
  -2  -2 -18 10705.0 1055.40  14
  -2   2 -18 7867.07 985.061  20
  -2   2 -18 10651.2 1252.80  22
  -2  -2 -18 11098.5 1091.79  20
  -2  -2 -19 1834.68 443.366  13
  -2   2 -19 1684.88 493.062  22
  -2  -2 -19 1979.47 465.347  14
  -2   2 -19 1783.33 509.631  20
  -2  -2 -19 1853.77 502.994   8
  -2   2 -19 1781.00 468.760   8
  -2  -2 -19 2041.76 460.111  20
  -2   2 -20 16223.1 1529.15   8
  -2  -2 -20 16034.6 1368.67  14
  -2  -2 -20 14653.0 1410.29  13
  -2   2 -20 12954.4 1480.89  22
  -2  -2 -20 15313.2 1371.91  20
  -2  -2 -20 12489.3 1412.56   8
  -2   2 -20 13812.8 1373.61  20
  -2  -2 -21 5147.61 805.547  13
  -2   2 -21 5008.69 839.254   8
  -2   2 -21 4030.78 807.759  22
  -2  -2 -21 5361.24 767.467  20
  -2  -2 -21 3124.35 680.328   8
  -2   2 -21 5359.14 818.036  20
  -2   2 -21 5478.30 793.532  13
  -2   2 -22 207.477 227.474   8
  -2   2 -22 192.025 170.340  13
  -2  -2 -22-64.0006 132.154  13
   2   2  22 233.486 232.914  17
  -2   2 -22 118.852 229.621  20
  -2  -2 -22 349.678 185.096  20
  -2   2 -23 11587.3 1320.04   8
  -2  -2 -23 12873.3 1309.65  13
  -2   2 -23 12237.3 1225.17  13
  -2  -2 -23 13140.5 1261.24  20
   2   2  23 11566.6 1299.92  17
  -2   2 -23 11969.3 1258.78  20
  -2  -2 -24 13143.6 1252.20  20
  -2   2 -24 13758.5 1338.07  20
  -2   2 -24 14149.6 1285.96  13
  -2   2 -24 10031.5 1222.71   8
   2   2  24 13263.4 1361.17  17
  -2  -2 -24 12929.4 1293.57  13
   2  -2  25 596.996 200.550  17
  -2  -2 -25 71.2288 129.784  20
  -2   2 -25 161.045 128.708  13
  -2   2 -25 292.615 229.032  20
   2   2  25 36.8966 194.045  17
  -2   2 -25-70.6522 150.116   8
  -2  -2 -25 0.54432 169.759  13
   2   2  26 182.672 186.977  17
   2  -2  26-210.438 175.612  17
  -2   2 -26 125.078 158.469  20
  -2  -2 -26-41.2381 103.652  20
   2   2  27 4849.01 694.285  17
  -2   2 -27 4945.00 647.513  20
   2  -2  27 5178.72 669.490  17
  -2   3  28 6493.93 743.900  17
   2   3 -28 6273.07 757.132  20
   2   3 -28 7762.73 875.024  13
  -2  -3  28 6039.67 741.648  23
   2  -3 -28 5247.04 733.252  13
  -2   3  27 5304.58 721.756  17
   2   3 -27 3933.82 644.849  13
   2   3 -27 4212.07 656.214  20
  -2  -3  27 4424.29 677.037  23
   2  -3 -27 3778.87 646.261  13
   2  -3 -26 674.588 280.325  13
   2   3 -26 37.6596 187.588  22
   2   3 -26 1006.28 367.673  13
  -2   3  26 875.492 308.543  17
   2   3 -26 572.841 238.350  20
  -2   3  25 2089.63 479.861  17
   2  -3 -25 2630.83 593.483  13
   2   3 -25 2161.77 523.144  22
   2   3 -25 2507.73 524.650  20
   2  -3 -25 2971.78 582.974  20
  -2   3  24 16234.6 1490.65  17
   2   3 -24 16836.4 1619.45  22
   2  -3 -24 16602.9 1576.38  13
   2  -3 -24 16619.6 1514.77  20
  -2   3  24 18433.2 1523.56  23
  -2  -3  24 12723.1 1507.82  31
   2   3 -24 18677.7 1590.62  20
   2  -3 -23 10722.5 1233.16  13
   2   3 -23 11248.6 1223.97  20
  -2   3  23 11031.0 1219.96  17
  -2   3  23 11639.2 1185.98  23
  -2  -3  23 8153.83 1190.14  31
   2  -3 -23 12900.3 1295.66  20
   2   3 -23 10825.5 1280.28  22
  -2   3  22 28179.6 2054.20  17
  -2  -3  22 20118.5 2001.07  31
  -2   3  22 29530.2 2037.23  23
   2   3 -22 28514.8 2208.21  22
   2   3 -22 25540.4 1987.62  20
   2  -3 -22 28091.1 2049.30  20
   2  -3 -22 25242.2 2032.31  13
  -2  -3  21-206.915 259.271  31
  -2   3  21 23.6937 163.361  23
   2   3 -21 26.4333 174.201  20
   2  -3 -21-149.598 212.455  13
   2  -3 -21-34.5443 185.977  20
  -2   3  21-160.203 164.363  17
   2   3 -21 88.9864 174.941  22
  -2   3  20 184.154 192.946  23
   2  -3 -20-80.1701 113.707  13
   2  -3 -20-66.1214 157.732  20
  -2  -3  20 351.087 213.298  31
   2   3 -20 300.035 201.541  20
  -2  -3  19 64940.6 3918.15  31
   2  -3 -19 70140.1 3845.18  13
  -2   3  19 72063.3 3787.72  17
  -2   3  19 78224.6 3848.53  23
   2   3 -19 67095.0 3761.31  20
   2  -3 -19 77246.1 3861.85  20
  -2  -3  18 12800.5 1295.10  31
   2  -3 -18 14484.5 1234.28  20
   2   3 -18 11183.1 1131.73  20
  -2   3  18 12446.1 1164.08  17
  -2   3  17 14415.8 1235.88  17
   2   3 -17 13310.4 1208.02  20
   2  -3 -17 17079.0 1313.61  20
  -2  -3  17 14820.6 1363.70  31
   2   3 -16 19935.1 2181.99   3
   2   3 -15 277.001 134.714   3
   2  -3 -14 8848.02 996.211   2
   2   3 -14 7601.77 1216.89   3
   2   3 -13 73164.3 4587.78   3
   2  -3 -13 85138.2 4154.43   2
   2   3 -12 75750.7 4441.08   3
   2  -3 -12 71949.5 4323.29   3
   2  -3 -12 81272.2 3957.57   2
   2  -3 -11 1317.66 382.708   3
   2   3 -11 1741.37 501.738   3
   2  -3 -11 1554.51 345.769   2
   2  -3 -10 31743.9 2228.59   3
   2   3 -10 30573.9 2260.65   3
   2  -3 -10 31644.4 1943.33   2
   2  -3  -9 18823.9 1565.26   3
   2   3  -9 19040.7 1615.94   3
   2  -3  -9 20719.0 1409.41   2
   2  -3  -8 199085. 8743.24   3
   2  -3  -8 206627. 8514.78   2
   2   3  -8 205284. 8879.02   3
   2   3  -7 1688.28 368.302   3
   2  -3  -7 1739.74 328.609   2
   2  -3  -7 1632.11 351.043   3
   2  -3  -6 784.064 240.190   3
   2  -3  -6 717.148 204.821   2
   2   3  -6 678.854 246.058   3
   2   3  -5 1977.13 373.457   3
   2  -3  -5 2255.72 354.983   2
   2  -3  -4 27030.3 1491.57   2
   2   3  -4 24732.6 1583.95   3
   2  -3  -3 410698. 16070.3   2
   2  -3  -2 137149. 5723.80   2
   2  -3  -1 2895.46 380.037   2
   2  -3   0 39850.4 2047.49   2
  -2  -3   0 42298.2 2335.18   4
  -2  -3  -1 43915.9 2530.37   4
   2  -3   1 44320.6 2230.33   2
  -2   3  -1 44839.0 1869.93   3
   2  -3   2 471781. 19659.6   2
  -2  -3  -2 496671. 20097.6   4
  -2   3  -2 519790. 19288.6   3
  -2  -3  -3 556061. 21537.2   4
   2  -3   3 510623. 21022.3   2
  -2   3  -3 562146. 20707.9   3
  -2   3  -3 513915. 21041.5   4
  -2   3  -4 478306. 18474.4   3
  -2  -3  -4 476083. 19331.8   4
  -2   3  -4 493697. 18853.5   4
   2  -3   4 460156. 18731.1   2
  -2   3  -5 38734.7 2172.88   4
  -2   3  -5 36312.6 1909.15   3
  -2  -3  -5 35443.3 2472.22   4
   2  -3   5 35813.2 1934.05   5
  -2  -3  -6 17735.3 1681.23   4
  -2   3  -6 19741.7 1287.63   3
   2  -3   6 19479.5 1250.19   5
  -2   3  -6 18777.4 1428.32   4
  -2  -3  -7 42373.8 3043.45   4
   2  -3   7 48171.2 2422.14   5
  -2   3  -7 46316.7 2519.05   3
  -2   3  -7 49430.7 2774.46   4
  -2   3  -8 4077.59 453.539   1
  -2   3  -8 3477.30 551.487   3
  -2   3  -8 4285.47 674.803   4
  -2  -3  -8 3873.62 829.237   4
  -2   3  -9 45570.1 2759.76   4
  -2  -3  -9 36982.2 2977.94   4
  -2   3  -9 39491.8 2462.86   3
  -2   3 -10 3132.91 602.222   3
  -2  -3 -10 3220.34 801.265   4
  -2   3 -10 3068.70 647.920   4
  -2   3 -11 2483.66 626.836   4
  -2  -3 -11 2300.27 685.977   4
  -2   3 -11 3088.10 632.173   3
  -2   3 -12 15416.8 1538.17   3
  -2  -3 -12 14717.7 1937.86   4
  -2   3 -13 22868.8 2031.42   3
  -2  -3 -13 23332.2 2571.88   4
  -2  -3 -14 964.176 534.050   4
  -2   3 -14 1924.90 570.372   3
  -2  -3 -15 15507.3 2230.04   4
  -2   3 -15 14104.6 1346.70  22
  -2  -3 -15 13559.7 1234.51   8
  -2  -3 -16 3732.52 595.702  13
  -2  -3 -16 3475.44 559.946  14
  -2  -3 -16 3581.23 602.464   8
  -2  -3 -16 3298.94 528.800  20
  -2   3 -16 4401.39 656.788   8
  -2   3 -16 3848.79 676.091  22
  -2   3 -17 13.1293 147.154   8
  -2  -3 -17 677.878 307.042   8
  -2  -3 -17 473.040 97.7081  14
  -2  -3 -17 704.481 270.566  13
  -2   3 -17 728.273 344.005  22
  -2  -3 -17 423.783 195.346  20
  -2  -3 -18 17741.1 1426.72  14
  -2   3 -18 15235.4 1572.66  22
  -2  -3 -18 12734.4 1383.13   8
  -2  -3 -18 16257.6 1446.53  13
  -2   3 -18 17311.1 1503.16   8
  -2  -3 -18 16894.5 1387.55  20
  -2  -3 -19 1797.27 436.827  14
  -2   3 -19 1507.07 488.436  22
  -2   3 -19 1827.25 493.604   8
  -2  -3 -19 1662.35 412.690  20
  -2   3 -19 1067.79 356.913  20
  -2  -3 -19 1974.54 459.118  13
  -2  -3 -19 1252.32 380.182   8
  -2  -3 -20 1093.21 310.075  14
  -2   3 -20 617.959 241.423  20
  -2  -3 -20 927.253 358.245   8
  -2  -3 -20 1003.35 336.835  13
  -2   3 -20 972.657 404.230  22
  -2  -3 -20 1369.69 373.849  20
  -2   3 -20 1198.84 404.346   8
  -2   3 -21 4943.07 810.330   8
  -2  -3 -21 4443.05 811.965  13
  -2   3 -21 3446.58 680.217  20
  -2   3 -21 4266.25 835.564  22
  -2  -3 -21 4571.48 729.380  20
   2   3  21 4975.90 793.923  17
  -2  -3 -22 6392.09 848.599  20
  -2   3 -22 5290.28 940.296  22
  -2  -3 -22 5709.23 878.136  13
   2   3  22 5587.44 891.479  17
  -2   3 -22 6442.37 853.689  13
  -2   3 -22 5115.48 856.185   8
  -2   3 -22 5453.49 861.331  20
  -2  -3 -23 3287.51 609.610  20
  -2   3 -23 3157.75 589.404  13
  -2   3 -23 2273.59 520.866  20
   2   3  23 3298.42 656.937  17
  -2   3 -23 2369.02 564.583   8
  -2  -3 -23 2856.73 606.030  13
  -2   3 -24 818.984 323.839  20
   2   3  24 1144.93 329.089  17
  -2   3 -24 642.624 301.679   8
  -2  -3 -24 604.321 227.564  13
  -2  -3 -24 1193.66 334.528  20
   2  -3  25 130.426 241.835  17
   2   3  25 126.300 152.754  17
  -2  -3 -25-20.9986 162.351  20
  -2   3 -25 175.226 210.006   8
  -2   3 -25-196.904 160.899  20
   2  -3  26 3111.99 537.537  17
   2   3  26 2997.94 564.030  17
  -2   3 -26 3278.89 562.110  20
   2  -3  27 21876.2 1522.07  17
  -2   3 -27 22297.3 1545.29  20
   2   3  27 21866.8 1614.15  17
   2   4 -28 3773.10 595.734  13
   2   4 -28 3876.93 561.207  20
  -2  -4  28 4595.03 622.772  23
  -2   4  27 3027.63 538.859  17
   2  -4 -27 2304.38 500.980  13
   2   4 -27 2555.34 518.968  13
   2   4 -27 3553.74 583.473  20
   2   4 -27 2867.36 535.712  22
   2  -4 -26 1818.25 436.255  13
   2   4 -26 2025.53 487.592  22
  -2   4  26 2314.65 544.088  17
   2   4 -26 2301.09 500.813  20
  -2  -4  25 15461.0 1662.09  31
   2  -4 -25 21998.8 1796.68  13
   2   4 -25 23306.4 1768.76  20
   2   4 -25 20393.7 1792.09  22
  -2   4  25 21710.6 1729.74  17
   2   4 -24 253.041 359.129  22
   2   4 -24-36.5015 109.523  20
  -2  -4  24 11.4662 279.150  31
   2  -4 -24 22.3272 133.220  13
  -2   4  24 86.2401 183.934  17
  -2  -4  23 30966.0 2625.69  31
  -2   4  23 42259.6 2687.28  17
   2  -4 -23 39617.5 2697.22  13
   2   4 -23 42030.0 2852.49  22
   2  -4 -23 41717.4 2658.95  20
   2   4 -23 41175.9 2655.75  20
  -2   4  22-118.626 255.324  17
  -2  -4  22-261.404 311.464  31
  -2   4  22 177.984 237.567  23
   2  -4 -22 421.050 288.280  20
   2   4 -22 117.526 187.065  20
   2  -4 -22 498.783 326.975  13
   2   4 -22 58.2872 353.929  22
  -2   4  21 61287.4 3256.30  23
   2  -4 -21 57087.5 3340.84  13
  -2   4  21 55259.5 3258.29  17
   2  -4 -21 62782.2 3345.07  20
   2   4 -21 50357.1 3168.16  20
  -2   4  20 1160.40 345.674  17
   2  -4 -20 1908.42 468.964  20
  -2  -4  20 997.976 380.278  31
  -2   4  20 1493.46 387.623  23
   2  -4 -20 1138.56 387.311  13
   2   4 -20 1254.93 373.240  20
  -2  -4  19 5039.58 796.255  31
  -2   4  19 5315.59 724.848  23
   2   4 -19 4432.78 716.860  20
   2  -4 -19 4777.27 706.041  20
  -2   4  19 5239.67 762.605  17
   2  -4 -19 5502.32 785.195  13
  -2   4  18 2327.30 476.031  17
   2  -4 -18 2774.22 522.766  13
   2  -4 -18 3106.17 552.368  20
   2   4 -18 2276.47 484.710  20
  -2   4  18 2787.42 517.591  23
  -2  -4  18 3309.24 635.331  31
   2  -4 -17 3346.50 591.465  13
   2  -4 -17 3333.81 550.174  20
   2   4 -17 3148.46 534.351  20
  -2  -4  17 3411.53 641.024  31
  -2   4  17 2861.24 533.254  17
  -2   4  17 3430.24 548.344  23
   2  -4 -16 65712.9 3390.57  20
   2   4 -16 65369.1 4534.53   3
  -2  -4  16 69349.7 3610.23  31
   2   4 -15 40713.7 3244.51   3
   2   4 -14 221.546 247.666   3
   2  -4 -13 3112.84 569.437   2
   2   4 -13 3090.94 728.516   3
   2  -4 -12 2167.51 443.696   2
   2   4 -12 2316.25 634.853   3
   2   4 -11 272420. 12983.3   3
   2  -4 -11 324694. 12575.1   2
   2   4 -10 26226.1 2073.03   3
   2  -4 -10 25715.1 1729.09   2
   2   4  -9 24893.6 1943.84   3
   2  -4  -9 26413.7 1707.20   2
   2  -4  -8 6871.00 736.042   2
   2   4  -8 7699.19 949.953   3
   2  -4  -7 134611. 5832.43   2
   2   4  -7 131990. 6143.09   3
   2   4  -6 37533.4 2295.23   3
   2  -4  -6 37998.4 2077.84   2
   2  -4  -5 73620.1 3404.31   2
   2   4  -5 70008.6 3594.49   3
   2  -4  -4 89377.5 4031.69   2
   2  -4  -3 38652.5 2052.81   2
   2  -4  -2 30795.7 1729.32   2
   2  -4  -1 2555.73 377.693   2
  -2  -4   1 2413.30 442.660   4
  -2  -4   1 2204.19 325.749   5
  -2  -4   0 13624.7 897.023   5
   2  -4   0 14090.5 1044.24   2
  -2  -4   0 14310.4 1180.54   4
   2  -4   1 56301.5 2880.46   2
  -2  -4  -1 58542.9 2601.11   5
  -2  -4  -1 60089.0 3144.29   4
   2  -4   2 1005.92 290.221   2
  -2   4  -2 1052.20 180.769   3
  -2  -4  -2 1315.76 385.493   4
  -2  -4  -2 935.018 173.158   5
  -2  -4  -3 34985.7 1651.95   5
  -2  -4  -3 35447.0 2348.15   4
  -2   4  -3 40103.8 1812.50   3
   2  -4   3 34788.0 2074.39   2
  -2  -4  -4 299876. 12467.7   4
  -2   4  -4 289636. 11781.9   4
   2  -4   4 271726. 11932.9   2
  -2  -4  -4 291783. 11309.8   5
  -2   4  -4 310570. 11636.2   3
   2  -4   5 57783.9 2926.10   5
   2  -4   5 59360.4 3071.39   2
  -2   4  -5 65863.3 2864.95   3
  -2  -4  -5 55036.0 2386.82   5
  -2   4  -5 61522.1 2972.22   4
  -2  -4  -5 60007.7 3475.38   4
  -2  -4  -6 11384.7 1331.15   4
   2  -4   6 12261.0 1014.33   5
  -2   4  -6 11493.7 956.725   3
  -2   4  -6 12525.6 1067.20   4
  -2   4  -7 6386.02 759.904   4
  -2  -4  -7 5071.01 908.147   4
  -2   4  -7 5662.82 680.414   3
   2  -4   7 5548.84 658.810   5
  -2   4  -8 23623.9 1680.10   3
  -2   4  -8 26744.8 1829.22   4
   2  -4   8 24880.4 1645.10   5
  -2  -4  -8 21123.4 2106.56   4
  -2  -4  -9 60056.1 4092.59   4
  -2   4  -9 64669.3 3449.57   3
  -2  -4 -10 3541.23 881.525   4
  -2   4 -10 3594.97 639.693   3
  -2   4 -11 16334.8 1535.78   3
  -2  -4 -11 14954.0 1900.71   4
  -2   4 -12 51753.4 3268.83   3
  -2  -4 -12 50512.1 4014.56   4
  -2  -4 -13 25515.5 2738.89   4
  -2   4 -13 23593.5 2082.27   3
  -2  -4 -14 36412.4 3527.50   4
  -2   4 -15 475.326 166.339   8
  -2  -4 -15 241.249 168.546  14
  -2  -4 -15 245.670 164.526   8
  -2  -4 -15 604.054 345.391   4
  -2   4 -15 513.589 246.843  22
  -2   4 -16 248.518 198.823   8
  -2  -4 -16 218.505 144.953  20
  -2  -4 -16-212.254 184.962   8
  -2   4 -16 201.585 185.632  22
  -2  -4 -16 29.1049 80.5700  14
  -2  -4 -17 515.906 204.182  13
  -2   4 -17 920.016 295.616   8
  -2  -4 -17 481.584 223.777   8
  -2  -4 -17 825.981 289.992  14
  -2   4 -17 658.775 329.451  22
  -2  -4 -17 899.061 286.717  20
  -2   4 -18 45.3811 208.580   8
  -2  -4 -18 29.9769 109.033  13
  -2  -4 -18 313.210 216.544  14
  -2   4 -18-111.610 241.321  22
  -2  -4 -18 35.4765 238.879   8
  -2  -4 -18 237.377 154.719  20
  -2   4 -19 40102.9 2620.57   8
  -2  -4 -19 38349.9 2454.27  14
  -2   4 -19 34692.6 2704.29  22
  -2  -4 -19 41309.8 2468.62  20
  -2  -4 -19 38332.9 2565.77  13
   2   4  20 108.416 196.559  17
  -2   4 -20-102.168 283.180  22
  -2  -4 -20 237.986 127.417  20
  -2   4 -20 134.956 169.463   8
  -2  -4 -20 514.079 306.030  13
  -2   4 -20-15.1246 176.952  20
  -2  -4 -20 430.492 208.020  14
  -2   4 -21 16639.6 1563.68   8
  -2   4 -21 14538.2 1617.54  22
  -2  -4 -21 16665.5 1546.27  13
   2   4  21 16300.6 1568.34  17
  -2  -4 -21 16091.1 1410.42  20
  -2   4 -21 12487.0 1397.32  20
  -2   4 -22 6372.73 917.376  20
  -2   4 -22 5648.35 881.104   8
   2   4  22 6384.83 926.722  17
  -2  -4 -22 5076.54 834.956  13
  -2   4 -22 4856.38 928.215  22
  -2  -4 -22 5502.66 780.228  20
  -2  -4 -23 7125.90 882.023  20
  -2   4 -23 6960.55 969.647   8
  -2  -4 -23 6720.88 960.742  13
   2   4  23 6354.50 929.446  17
  -2   4 -23 6302.62 912.456  20
  -2   4 -24 4026.31 724.468   8
   2   4  24 5297.44 813.146  17
  -2   4 -24 4728.84 751.971  20
  -2  -4 -24 5597.64 755.208  20
  -2   4 -25 139.839 133.492  20
  -2   4 -25-29.5291 140.685   8
   2  -4  25 141.294 191.109  17
   2   4  25-346.555 207.210  17
  -2   4 -26 857.761 311.283  20
   2   4  26 464.154 230.014  17
  -2   4 -26 142.890 190.485   8
   2  -4  26 544.087 202.829  17
  -2  -4 -27 2674.40 460.869   6
  -2   4 -27 3202.47 495.037  20
   2   4  27 2911.18 499.151  17
   2   5 -28 32854.9 1955.20  20
   2   5 -28 31213.9 1988.74  13
  -2  -5  28 31686.8 1993.60  23
   2   5 -27 330.878 218.962  22
   2   5 -27 566.181 247.415  13
  -2   5  27 219.510 200.169  17
   2   5 -27 318.810 175.640  20
   2   5 -26 14604.5 1440.14  22
  -2   5  26 17698.6 1464.90  17
   2  -5 -26 14909.2 1406.68  13
   2   5 -26 16758.4 1408.36  20
   2  -5 -25 3475.98 663.745  13
   2  -5 -25 4677.47 648.830   6
   2   5 -25 4363.36 767.001  22
   2   5 -25 4800.96 733.734  20
  -2   5  25 3970.49 704.359  17
  -2  -5  25 2497.32 602.259  31
   2   5 -24 14261.5 1486.45  22
   2  -5 -24 12626.2 1337.53  13
   2   5 -24 13765.8 1323.86  20
  -2  -5  24 8965.52 1241.65  31
  -2   5  24 12572.1 1301.26  17
  -2   5  23 919.573 391.154  17
  -2  -5  23 534.673 311.657  31
   2   5 -23 483.833 314.867  20
   2  -5 -23 483.593 247.364  13
   2   5 -23 746.618 351.247  22
  -2  -5  22 32057.1 2591.02  31
  -2   5  22 41077.3 2630.10  17
   2  -5 -22 37266.2 2573.68  13
   2   5 -22 40166.3 2805.56  22
   2   5 -22 36075.4 2480.61  20
  -2  -5  21 1259.25 418.023  31
   2  -5 -21 2205.45 520.123  13
  -2   5  21 1962.44 500.539  17
   2  -5 -21 2116.81 490.805  20
   2   5 -21 2098.93 525.408  20
   2   5 -20-158.137 178.725  20
  -2   5  20-222.921 217.083  23
  -2   5  20 21.2431 193.477  17
  -2  -5  20-328.600 237.995  31
   2  -5 -20-95.0782 167.018  20
   2  -5 -20 36.4850 166.576  13
  -2   5  19 113.066 136.574  17
   2  -5 -19-19.4872 162.836  20
  -2   5  19 31.5686 154.886  23
  -2  -5  19 16.8040 196.769  31
   2  -5 -19 82.1463 207.330  13
   2   5 -19-84.2428 146.940  20
  -2   5  18 43803.3 2706.83  17
   2  -5 -18 47233.9 2798.64  13
   2  -5 -18 50160.0 2784.57  20
  -2  -5  18 47305.2 2935.24  31
  -2   5  18 51058.7 2750.68  23
  -2   5  17 3071.40 556.488  17
   2  -5 -17 3087.04 547.441  13
   2  -5 -17 2798.44 505.969  20
  -2  -5  17 3286.09 615.349  31
  -2   5  17 3422.50 559.015  23
  -2   5  16 5200.21 701.865  17
  -2  -5  16 6714.01 849.320  31
   2  -5 -16 5563.83 726.610  13
   2  -5 -16 5873.10 727.659  20
   2   5 -15 32013.0 2845.76   3
   2   5 -14 3482.41 823.683   3
   2   5 -13 767.251 394.836   3
   2  -5 -13 733.017 274.823   2
   2   5 -12 95330.7 5494.24   3
   2  -5 -12 106082. 4993.22   2
   2  -5 -11 1816.39 418.426   2
   2   5 -11 1772.48 555.403   3
   2  -5 -10 71908.1 3650.49   2
   2   5 -10 69778.4 4066.39   3
   2  -5  -9 5900.08 718.525   2
   2   5  -9 5493.36 859.440   3
   2  -5  -8 72210.9 3579.53   2
   2   5  -8 71252.2 3924.89   3
   2  -5  -7 2870.06 479.186   2
   2   5  -7 1823.44 429.478   3
   2   5  -6 6901.79 851.870   3
   2  -5  -6 6990.76 745.812   2
   2  -5  -5 21720.8 1446.99   2
   2   5  -5 19563.3 1531.51   3
   2  -5  -4 5157.97 620.143   2
   2  -5  -3 5512.18 647.664   2
   2  -5  -2 33973.3 1953.82   2
  -2  -5   2 32992.3 1880.63   5
   2  -5  -1 76928.7 3745.65   2
  -2  -5   1 80563.3 3614.52   5
  -2  -5   1 77103.3 3832.47   4
  -2  -5   0 39004.3 1980.98   5
   2  -5   0 35854.4 2143.10   2
  -2  -5   0 38485.3 2299.10   4
  -2  -5  -1 13646.9 922.952   5
  -2  -5  -1 14194.5 1247.01   4
   2  -5   1 13325.3 1126.99   2
  -2  -5  -2 36040.8 1783.38   5
  -2  -5  -2 36074.9 2305.92   4
   2  -5   2 32077.9 2074.03   2
  -2  -5  -3 42494.7 2048.78   5
  -2   5  -3 45342.7 2151.62   3
  -2  -5  -3 42802.7 2698.83   4
   2  -5   3 42427.0 2489.00   2
  -2  -5  -4 2048.35 503.305   4
  -2   5  -4 2458.35 369.167   3
  -2  -5  -4 1962.94 264.249   5
   2  -5   4 2102.95 432.669   2
  -2  -5  -5 20274.5 1840.50   4
  -2   5  -5 21445.3 1374.71   4
   2  -5   5 24084.6 1623.58   5
  -2   5  -5 23691.9 1439.20   3
   2  -5   5 22219.6 1656.03   2
   2  -5   6 3987.12 593.028   5
  -2   5  -6 5240.01 622.360   3
  -2  -5  -6 4408.68 843.039   4
  -2   5  -7 29036.5 1808.71   3
  -2  -5  -7 24846.7 2275.52   4
   2  -5   7 26044.6 1792.49   5
  -2  -5  -8 14980.9 1735.33   4
  -2   5  -8 16184.2 1329.13   3
   2  -5   8 15451.7 1303.96   5
  -2   5  -9 13275.6 1254.13   3
   2  -5   9 12898.8 1178.20   5
  -2  -5  -9 11861.2 1594.66   4
  -2  -5 -10 1077.60 519.590   4
  -2   5 -10 592.189 304.654   3
  -2   5 -11 538.106 377.540   3
  -2  -5 -11 253.687 318.245   4
  -2  -5 -12 21512.6 2491.84   4
  -2  -5 -13 12323.2 1927.18   4
  -2  -5 -14-505.802 418.306   4
  -2   5 -15 2975.15 544.712   8
  -2   5 -15 2691.36 559.413  32
  -2  -5 -15 2554.66 474.606  14
  -2   5 -15 2503.23 555.264  22
  -2  -5 -15 2670.12 539.421   8
  -2  -5 -15 2958.75 521.759  13
  -2  -5 -16 14483.3 1440.68   8
  -2   5 -16 19605.4 1556.67   8
  -2  -5 -16 19290.8 1541.64  13
  -2   5 -16 18231.1 1577.88  32
  -2  -5 -16 20525.6 1444.04  20
  -2   5 -16 19133.1 1704.42  22
  -2  -5 -16 18371.3 1458.00  14
  -2   5 -17 5663.33 808.996   8
  -2  -5 -17 6008.08 823.461  13
  -2  -5 -17 7584.95 838.857  20
  -2   5 -17 5892.48 915.545  22
  -2  -5 -17 5965.63 790.330  14
  -2   5 -18 38845.9 2545.68   8
   2   5  18 35527.2 2440.75  17
  -2  -5 -18 41145.9 2396.67  20
  -2  -5 -18 36276.6 2385.91  14
  -2   5 -18 37374.3 2714.05  22
  -2  -5 -18 38771.8 2528.31  13
  -2   5 -19 256.025 211.589   8
  -2  -5 -19-325.051 200.897  14
   2   5  19 143.407 170.597  17
  -2   5 -19 184.108 142.374  22
  -2   5 -20 3686.32 706.238   8
  -2  -5 -20 4490.27 671.347  20
  -2  -5 -20 4296.05 749.355  13
  -2   5 -20 3747.88 780.492  22
   2   5  20 4830.88 861.859  17
  -2  -5 -21 220.126 207.468  13
   2   5  21 172.990 228.039  17
  -2   5 -21 227.053 242.695   8
  -2   5 -21-90.2314 298.480  22
  -2   5 -21 406.280 248.376  20
  -2  -5 -21 452.993 286.792  20
  -2   5 -22 28164.1 2290.43  20
  -2  -5 -22 36417.9 2489.43  13
  -2   5 -22 34384.8 2666.81  22
   2   5  22 35184.5 2482.30  17
  -2  -5 -22 37641.7 2328.01  20
  -2   5 -22 36945.6 2522.88   8
  -2   5 -23 12317.2 1449.13  22
  -2  -5 -23 14684.7 1284.34  20
  -2   5 -23 12912.8 1367.78   8
   2   5  23 12114.4 1317.38  17
  -2   5 -23 12936.5 1357.38  20
  -2   5 -24 180.024 201.176   8
   2   5  24 449.862 267.715  17
   2  -5  25 476.767 239.037  17
   2   5  25 97.5191 111.585  17
  -2   5 -25 140.429 135.830  20
  -2   5 -25 179.896 105.662   8
   2   5  26 14147.7 1275.69  17
  -2   5 -26 14285.0 1228.79  20
  -2   5 -26 11392.4 1161.77   8
  -2  -5 -26 15645.8 1254.34   6
  -2   5 -27 2119.61 408.270  20
  -2  -5 -27 2126.07 399.804   6
   2   5  27 2031.18 423.732  17
   2   6 -27 514.884 231.339  20
   2   6 -27 188.781 148.550  22
   2   6 -26 671.204 274.273  20
   2   6 -26 412.895 201.532  22
  -2  -6  26 216.049 236.650  31
  -2  -6  25 9796.37 1278.77  31
   2  -6 -25 16058.9 1270.76   6
   2   6 -25 14160.7 1305.19  20
   2   6 -25 13125.3 1399.85  22
  -2   6  25 15110.6 1386.09  17
   2  -6 -25 13674.6 1358.19  13
   2  -6 -24 1489.01 430.017  13
  -2   6  24 1113.21 375.930  17
   2  -6 -24 2081.00 439.427   6
  -2  -6  24 1134.42 416.623  31
   2   6 -24 1380.87 453.863  22
   2   6 -24 1649.19 401.737  20
  -2  -6  23 9866.20 1281.12  31
   2  -6 -23 11737.7 1284.14  13
   2   6 -23 10945.5 1191.29  20
   2  -6 -23 13105.8 1195.48   6
   2   6 -23 11557.4 1366.39  22
  -2   6  23 11286.9 1248.37  17
  -2   6  22 2078.44 511.378  17
   2   6 -22 2497.61 678.227  22
   2  -6 -22 2073.66 537.154  13
   2   6 -22 1930.13 495.706  20
  -2  -6  22 1776.24 545.350  31
  -2  -6  21 25869.9 2190.70  31
   2  -6 -21 28486.9 2154.00  13
  -2   6  21 30471.0 2184.92  17
   2   6 -21 26367.2 2032.67  20
  -2   6  20 6279.82 890.782  17
   2   6 -20 5883.78 860.936  20
   2  -6 -20 6613.53 929.275  13
  -2  -6  20 7261.59 1026.73  31
   2  -6 -19 8848.85 1027.00  13
  -2   6  19 8116.99 997.317  17
  -2  -6  19 8411.82 1083.56  31
   2   6 -19 5566.62 852.005  20
   2  -6 -18 2855.88 562.514  13
  -2   6  18 2365.13 502.729  17
  -2   6  18 3432.27 571.212  23
   2  -6 -18 3327.93 585.690  20
   2   6 -18 2472.72 526.880  20
  -2  -6  17 28591.6 2040.63  31
  -2   6  17 23644.3 1797.29  17
  -2   6  17 26749.9 1789.54  23
   2  -6 -17 25168.0 1793.26  20
   2  -6 -17 25426.5 1852.30  13
  -2   6  16 9104.01 973.634  17
   2  -6 -16 9562.17 994.859  13
   2  -6 -16 8668.89 924.802  20
  -2  -6  16 10660.4 1104.37  31
  -2   6  16 9684.06 943.037  23
  -2  -6  15 36029.2 2203.99  31
   2   6 -15 31879.2 2880.24   3
   2  -6 -15 32431.3 1990.22  20
  -2   6  15 28086.0 1940.64  17
   2   6 -14 23022.1 2318.39   3
   2   6 -13-14.6164 122.557   3
   2   6 -12 60089.1 4033.65   3
   2  -6 -12 67372.7 3582.24   2
   2   6 -11 167429. 8283.32   3
   2  -6 -11 176124. 7723.44   2
   2   6 -10 114940. 5956.18   3
   2  -6 -10 115916. 5462.28   2
   2   6  -9 4557.33 795.856   3
   2  -6  -9 4349.61 652.722   2
   2   6  -8 20705.9 1779.56   3
   2  -6  -8 20558.4 1535.82   2
   2  -6  -7 118762. 5534.49   2
   2   6  -7 123932. 5908.53   3
   2  -6  -6 4762.29 650.814   2
   2   6  -6 5024.63 771.280   3
   2  -6  -5 27438.5 1790.88   2
   2  -6  -4 200964. 8542.76   2
   2  -6  -3 42083.3 2408.86   2
  -2  -6   3 42102.4 2388.32   5
  -2  -6   2 9779.26 901.000   5
   2  -6  -2 9828.79 963.676   2
  -2  -6   1 80433.3 4056.43   4
  -2  -6   1 87030.6 3927.73   5
   2  -6  -1 81744.4 4066.66   2
   2  -6   0 290154. 12164.6   2
  -2  -6   0 293315. 11853.3   5
  -2  -6   0 300370. 12243.2   4
  -2  -6  -1 4026.28 510.116   5
   2  -6   1 4606.74 687.752   2
  -2  -6  -1 4635.17 696.152   4
  -2  -6  -2 9549.11 1082.96   4
  -2  -6  -2 9879.50 799.726   5
   2  -6   2 8940.11 978.348   2
  -2  -6  -3 29169.7 2174.20   4
   2  -6   3 31682.1 2103.44   2
  -2   6  -3 32660.0 1746.02   3
  -2  -6  -3 28838.8 1638.12   5
  -2  -6  -4 382.073 233.972   4
   2  -6   4 1430.93 412.973   2
  -2  -6  -4 747.025 181.743   5
  -2   6  -4 825.939 238.237   3
   2  -6   5 682.884 299.031   5
   2  -6   5 1149.95 377.960   2
  -2   6  -5 848.205 238.815   3
  -2  -6  -5 1592.71 454.944   4
  -2  -6  -6 1813.51 533.940   4
   2  -6   6 2554.70 496.245   5
  -2   6  -6 2301.77 419.538   3
  -2   6  -7 21928.9 1574.83   3
   2  -6   7 21171.5 1653.35   5
  -2  -6  -7 21522.5 2091.35   4
  -2  -6  -8 734.695 389.897   4
   2  -6   8 1254.75 379.365   5
  -2   6  -8 1004.39 294.015   3
   2  -6   9 51130.1 2930.16   5
  -2   6  -9 44540.1 2794.47   3
  -2  -6  -9 44805.7 3535.17   4
  -2  -6 -10 61608.8 4405.79   4
  -2  -6 -11 5669.19 1190.18   4
  -2  -6 -12 39627.6 3606.82   4
  -2  -6 -13 46353.9 4077.18   4
  -2  -6 -14 36824.2 2305.41  13
  -2   6 -14 42180.0 2597.57  22
  -2  -6 -14 37680.9 2280.13  14
  -2   6 -14 38655.7 2460.74  10
  -2   6 -14 39950.3 2372.41   8
  -2  -6 -15 17787.6 1473.99  13
  -2   6 -15 18198.4 1545.09  32
  -2  -6 -15 17901.0 1427.65  14
  -2   6 -15 20101.3 1718.45  22
   2   6  15 17243.5 1426.88  17
  -2   6 -15 18987.3 1511.29   8
  -2   6 -16 5870.40 802.173   8
   2  -6  16 6483.99 798.590  31
  -2  -6 -16 6754.25 867.702  13
  -2   6 -16 6360.98 871.818  32
  -2   6 -16 5939.74 928.496  22
  -2  -6 -16 5886.25 784.379  14
   2   6  16 6213.24 815.976  17
   2   6  17 3862.01 654.164  17
  -2   6 -17 4223.92 705.884   8
  -2  -6 -17 4361.85 708.347  13
  -2  -6 -17 4697.60 648.531  20
  -2   6 -17 4079.81 766.919  22
  -2  -6 -17 3279.95 585.448  14
   2   6  18 1499.52 412.518  17
  -2  -6 -18 1846.03 500.480  13
  -2   6 -18 1867.61 473.090   8
  -2  -6 -18 2152.57 464.509  20
  -2   6 -18 1054.34 407.564  22
  -2  -6 -19 12318.3 1152.39  20
   2   6  19 10540.0 1211.00  17
  -2  -6 -19 11506.3 1265.64  13
  -2   6 -19 12557.0 1300.70   8
  -2   6 -19 11393.5 1395.90  22
  -2   6 -20 446.263 300.299   8
  -2   6 -20-215.607 287.703  22
  -2  -6 -20 18.2005 127.203  20
   2   6  20 78.0728 148.144  17
  -2  -6 -20 245.177 212.908  13
  -2   6 -21 13410.1 1367.28   8
  -2  -6 -21 12284.6 1176.07  20
  -2   6 -21 11237.7 1411.77  22
  -2   6 -21 9576.98 1209.28  20
   2   6  21 12498.1 1312.45  17
  -2   6 -22 6262.86 911.618  20
   2   6  22 7372.55 992.390  17
  -2   6 -22 7162.22 1118.86  22
  -2   6 -22 7965.18 1036.76   8
   2   6  23 186.980 138.155  17
  -2   6 -23 280.895 161.233  20
  -2   6 -23 546.102 259.979   8
  -2   6 -24 396.571 263.949   8
  -2   6 -24 421.179 259.210  20
   2   6  24 615.930 297.894  17
  -2   6 -25 13845.4 1266.74  20
  -2   6 -25 12312.8 1220.09   8
  -2  -6 -25 14109.3 1251.90   6
   2   6  25 13342.2 1272.14  17
  -2  -6 -26 797.241 240.789   6
  -2   6 -26 734.351 252.849   8
   2   6  26 520.623 257.625  17
  -2   6 -26 1540.34 370.421  20
   2   7 -27 3407.11 517.621  20
   2   7 -27 2664.67 514.495  22
   2   7 -26 1726.81 477.526  22
   2   7 -26 1599.63 374.691  20
  -2  -7  26 951.931 319.802  31
  -2   7  25 318.742 236.201  17
   2   7 -25 197.028 203.813  22
   2   7 -25 486.257 245.565  20
  -2  -7  25 298.525 219.564  31
   2  -7 -25 338.411 164.685   6
   2  -7 -24 15415.4 1272.54   6
  -2   7  24 14814.7 1410.30  17
   2   7 -24 14485.7 1507.65  22
   2   7 -24 13132.7 1268.62  20
   2   7 -23 20883.3 1909.25  22
  -2   7  23 23200.6 1852.34  17
   2  -7 -23 18109.4 1689.21  13
   2   7 -23 19914.4 1686.82  20
  -2  -7  23 17276.0 1756.73  31
   2  -7 -23 21486.8 1604.41   6
   2  -7 -22 35585.4 2228.96   6
   2  -7 -22 32575.5 2355.32  13
   2   7 -22 36098.9 2644.60  22
  -2  -7  22 29685.5 2434.56  31
  -2   7  22 32813.4 2356.41  17
   2   7 -22 30846.1 2262.25  20
   2  -7 -21 9159.22 1134.65  13
   2   7 -21 8604.00 1070.56  20
  -2  -7  21 9829.10 1255.29  31
   2  -7 -21 11710.9 1123.17   6
  -2   7  21 11552.2 1289.30  17
   2  -7 -20 19438.6 1691.97  13
  -2  -7  20 20181.1 1828.58  31
   2   7 -20 17263.8 1573.44  20
   2  -7 -20 21019.5 1584.30   6
  -2   7  20 20334.1 1728.14  17
  -2  -7  19 10697.5 1233.88  31
   2  -7 -19 8990.85 1065.66  13
  -2   7  19 8617.89 1068.34  17
   2   7 -19 7734.56 976.409  20
   2  -7 -18 70944.6 3937.00  13
  -2   7  18 69542.7 3909.65  17
   2  -7 -17 8653.14 977.350  13
  -2   7  17 6745.29 889.994  17
   2  -7 -16 2407.00 482.995  13
  -2   7  16 2129.55 464.551  17
  -2  -7  16 1811.35 515.308  19
  -2  -7  16 3028.59 577.258  31
  -2  -7  15-355.757 368.017  19
   2  -7 -15 241.900 146.530  13
  -2   7  15 377.003 183.359  17
   2   7 -14 110507. 6335.59   3
   2   7 -13 18306.2 2000.29   3
   2   7 -12 71.6703 161.745   3
   2   7 -11 7962.43 1185.72   3
   2  -7 -11 6754.51 904.158   2
   2   7 -10 239.002 193.948   3
   2  -7 -10 675.231 302.866   2
   2  -7  -9 244.661 162.789   2
   2   7  -9 396.225 287.764   3
   2  -7  -8 14861.6 1324.92   2
   2   7  -8 15780.3 1569.47   3
   2  -7  -7 49837.7 2904.26   2
   2   7  -7 53074.7 3229.13   3
   2   7  -6 35037.0 2432.51   3
   2  -7  -6 34666.7 2223.48   2
   2  -7  -5 86728.8 4321.85   2
  -2  -7   4 18751.8 1499.50   5
   2  -7  -4 18935.6 1502.58   2
   2  -7  -3 33434.3 2165.60   2
  -2  -7   3 33283.4 2113.96   5
  -2  -7   2 613.174 253.559   5
   2  -7  -2 298.507 214.114   2
   2  -7  -1 91476.9 4620.13   2
  -2  -7   1 94025.4 4410.59   5
  -2  -7   0 9020.63 876.445   5
  -2  -7   0 10059.8 1029.53   4
   2  -7   0 9287.54 1035.12   2
  -2  -7  -1 15658.7 1378.86   4
  -2  -7  -1 14162.3 1116.60   5
   2  -7   1 12876.4 1287.84   2
  -2  -7  -2 26180.0 1629.09   5
  -2  -7  -2 28655.2 2064.04   4
   2  -7   2 25656.8 1936.51   2
  -2  -7  -3 1741.35 325.091   5
  -2  -7  -3 1536.87 446.082   4
   2  -7   3 1338.67 423.592   2
  -2   7  -3 1580.64 332.962   3
  -2  -7  -4 5836.09 923.814   4
  -2  -7  -4 6741.85 656.357   5
  -2   7  -4 6214.93 692.625   3
   2  -7   4 6015.12 873.630   2
  -2  -7  -5 4841.41 889.448   4
   2  -7   5 5056.12 787.816   5
  -2   7  -5 4522.29 607.012   3
   2  -7   6 51586.7 2973.11   5
  -2   7  -6 47598.1 2657.27   3
  -2  -7  -6 42103.6 3206.69   4
  -2  -7  -7 27403.6 2491.33   4
   2  -7   7 27731.2 2083.39   5
  -2   7  -7 29818.3 1957.46   3
   2  -7   8 2616.43 558.783   5
  -2  -7  -8 1988.75 618.449   4
   2  -7   9 50260.5 3090.18   5
  -2  -7  -9 47666.4 3724.04   4
   2  -7  10 44759.2 2922.80   5
  -2  -7 -10 45201.2 3710.81   4
  -2  -7 -11 27600.1 2899.27   4
  -2  -7 -12 81354.7 5688.39   4
  -2   7 -13 16601.1 1428.06  10
  -2  -7 -13 16593.3 2354.22   4
  -2   7 -14 12009.2 1176.18  32
  -2   7 -14 11243.2 1189.57  22
   2   7  14 9972.28 1012.75  17
  -2  -7 -14 11404.1 1122.06  13
  -2  -7 -14 9990.15 1016.93  14
  -2   7 -14 11387.2 1180.12  10
  -2   7 -15 13898.9 1308.93  32
  -2  -7 -15 12642.0 1233.32  13
  -2   7 -15 11928.6 1176.59   8
  -2   7 -15 12325.8 1310.71  22
   2   7  15 11582.5 1150.52  17
  -2   7 -15 11907.7 1256.40  10
  -2   7 -16 48792.3 3150.21  22
  -2   7 -16 48820.5 2929.22   8
  -2  -7 -16 47267.7 2932.53  13
   2   7  16 47364.9 2875.08  17
  -2   7 -16 49881.6 3035.33  32
   2  -7  16 55703.2 3000.03  31
  -2   7 -17 398.028 140.512  32
  -2   7 -17 356.488 269.840   8
   2   7  17 269.802 164.368  17
  -2   7 -17-66.4681 288.077  22
   2  -7  17 436.267 211.160  31
   2   7  18 431.711 238.861  17
  -2   7 -18 370.863 293.449  22
   2  -7  18 1092.48 1187.93  31
  -2   7 -18 481.636 246.208   8
  -2   7 -19 6060.87 877.222   8
  -2   7 -19 5201.96 903.874  22
   2   7  19 5159.92 803.860  17
  -2   7 -20 1567.91 432.839  22
   2   7  20 1389.75 414.295  17
  -2   7 -20 1993.39 504.715   8
  -2   7 -21 6110.51 883.531   8
  -2   7 -21 4828.99 880.982  22
   2   7  21 5075.18 819.374  17
  -2   7 -22 16043.2 1483.62   8
  -2   7 -22 12443.0 1356.93  20
   2   7  22 13840.0 1407.32  17
  -2   7 -22 15112.3 1626.57  22
   2   7  23 11349.1 1260.06  17
  -2  -7 -23 15470.3 1372.20   6
  -2   7 -23 14899.4 1394.96   8
  -2   7 -23 14134.2 1519.42  22
  -2   7 -23 11853.5 1277.81  20
  -2   7 -24 843.391 314.755   8
   2   7  24 688.955 260.776  17
  -2  -7 -24 857.025 292.243   6
  -2   7 -24 756.663 310.940  20
  -2   7 -25 85.2747 165.894   8
  -2  -7 -25 60.2194 114.804   6
  -2   7 -25 97.0229 150.188  20
   2   7  25 205.458 138.935  17
  -2  -7 -26 21094.7 1472.94   6
   2   7  26 19817.3 1503.02  17
  -2   7 -26 19468.0 1462.28  20
   2   8 -27-272.086 219.058  22
   2   8 -26 7736.63 968.372  22
   2   8 -26 7408.42 806.471  20
  -2  -8  26 5248.76 815.204  31
   2   8 -25 6294.31 909.996  22
   2   8 -25 6857.17 826.563  20
   2  -8 -25 6433.28 747.242   6
  -2  -8  25 4369.15 785.520  31
  -2   8  24 5847.44 827.638  17
   2   8 -24 4633.41 832.120  22
   2  -8 -24 5104.84 679.661   6
   2   8 -24 4248.39 681.106  20
  -2  -8  24 3259.79 720.530  31
  -2   8  23 3432.94 648.765  17
   2  -8 -23 3385.08 578.848   6
   2   8 -23 4049.56 804.456  22
   2   8 -23 3229.85 600.742  20
  -2  -8  23 2472.51 596.487  31
  -2  -8  22 55.7412 214.270  31
  -2   8  22-3.76687 177.069  17
   2   8 -22-45.2723 173.992  22
   2  -8 -22 253.312 180.785   6
   2   8 -22-193.640 128.221  20
  -2  -8  21 687.513 301.472  31
   2  -8 -21 866.414 323.910  13
   2   8 -21 644.550 288.472  20
   2  -8 -21 1688.91 439.848   6
  -2   8  21 1700.65 459.272  17
  -2   8  20 4573.57 771.091  17
   2   8 -20 3829.04 686.323  20
   2  -8 -20 6048.13 789.247   6
   2  -8 -20 4858.37 785.669  13
  -2  -8  20 4551.91 842.344  31
  -2  -8  19 2357.89 542.503  31
   2  -8 -19 1607.62 397.025   6
   2   8 -19 1232.70 372.971  20
   2  -8 -19 1600.77 473.608  13
  -2   8  19 1758.81 487.161  17
  -2   8  18 13244.0 1350.84  17
  -2  -8  18 16555.2 1566.88  31
   2  -8 -18 14820.6 1424.58  13
   2  -8 -18 16836.7 1357.02   6
   2  -8 -17 84542.3 4521.08  13
  -2   8  17 82549.9 4506.51  17
  -2  -8  17 99862.7 4864.48  31
   2  -8 -17 95431.9 4434.14   6
   2  -8 -16 8639.42 883.947   6
  -2   8  16 6685.87 870.978  17
   2  -8 -16 7880.12 924.304  13
  -2  -8  16 9481.47 1073.61  31
  -2  -8  16 5745.65 960.619  19
   2  -8 -15 37558.4 2338.53  13
   2  -8 -15 41225.1 2273.53   6
  -2   8  15 39502.3 2405.58  17
  -2  -8  15 33168.9 2584.63  19
   2  -8 -14 54271.2 2923.39  13
  -2  -8  14 48214.2 3073.30  35
  -2  -8  14 52231.6 3290.37  19
   2  -8 -14 58169.1 2844.90   6
  -2   8  14 51428.4 2913.88  17
   2   8 -13 2551.24 731.424   3
   2   8 -12 12974.6 1641.41   3
   2   8 -11 19500.1 2000.76   3
   2  -8 -10 58212.7 3375.87   2
   2   8 -10 56163.6 3740.91   3
   2  -8  -9 301.856 237.201   2
   2   8  -9 391.014 251.193   3
   2  -8  -8 7531.61 959.508   2
   2   8  -8 7546.56 1091.01   3
   2   8  -7 4257.69 787.427   3
   2  -8  -7 3700.31 654.914   2
   2  -8  -6 65556.2 3628.47   2
   2   8  -6 66585.7 3890.47   3
   2  -8  -5 11294.0 1182.76   2
  -2  -8   5 11719.7 1224.80   5
   2  -8  -4 17594.6 1527.46   2
  -2  -8   4 18207.1 1548.95   5
  -2  -8   3 137434. 6410.15   5
   2  -8  -3 139046. 6499.24   2
   2  -8  -2 16205.9 1472.05   2
  -2  -8   2 16252.1 1383.37   5
  -2  -8   1 423.851 196.472   5
   2  -8  -1 573.898 271.262   2
  -2  -8   0 116327. 5644.61   4
   2  -8   0 120927. 5864.79   2
  -2  -8   0 122231. 5536.79   5
  -2  -8  -1 7801.62 836.939   5
   2  -8   1 8357.32 1061.43   2
  -2  -8  -1 9229.33 1051.60   4
  -2  -8  -2 1522.27 360.659   5
  -2  -8  -2 1725.00 507.371   4
   2  -8   2 1324.82 422.704   2
   2  -8   3 56304.0 3402.06   2
  -2  -8  -3 60266.3 3534.76   4
  -2   8  -3 58560.3 2982.19   3
  -2  -8  -3 52220.9 2873.40   5
   2  -8   4 18013.7 1695.56   2
  -2   8  -4 20002.6 1444.60   3
  -2  -8  -4 17887.4 1767.06   4
   2  -8   5 1029.86 355.955   5
  -2  -8  -5 1067.44 405.490   4
  -2   8  -5 1411.94 348.800   3
  -2  -8  -6 28372.4 2478.60   4
   2  -8   6 28155.4 2157.74   5
   2  -8   7 225.146 222.056   5
  -2  -8  -7 1073.41 472.623   4
  -2  -8  -8 78989.1 5061.83   4
   2  -8   8 79154.0 4392.20   5
  -2  -8  -9 1695.16 634.149   4
   2  -8   9 2189.79 569.172   5
   2  -8  10 46963.5 3105.35   5
  -2  -8 -10 44124.3 3767.94   4
  -2  -8 -11 7851.53 1514.19   4
  -2  -8 -12 1836.00 793.517   4
  -2   8 -13 400.347 232.718  32
   2   8  13 371.968 150.033  17
  -2   8 -13 411.238 220.319  22
  -2   8 -13 435.105 239.639  10
   2   8  14 21236.7 1581.64  17
  -2   8 -14 21041.1 1755.21  22
  -2   8 -14 21838.8 1705.22  32
  -2   8 -14 20468.6 1723.64  10
   2   8  15 80324.1 4033.41  17
  -2   8 -15 79782.6 4187.61  32
  -2   8 -15 77608.1 4278.61  22
  -2   8 -15 77864.0 4080.56   8
  -2   8 -15 74634.8 4209.45  10
   2   8  16 3499.79 604.199  17
  -2   8 -16 3905.52 657.545   8
  -2   8 -16 4132.24 773.786  22
  -2   8 -16 3929.14 673.365  32
  -2   8 -17 39408.3 2576.48   8
  -2   8 -17 36557.2 2718.45  22
   2   8  17 35481.1 2461.93  17
   2  -8  18 26074.3 1908.78  31
  -2   8 -18 23469.8 1864.24   8
  -2   8 -18 21236.0 1976.21  22
   2   8  18 21892.3 1815.21  17
   2   8  19 3064.66 641.116  17
  -2   8 -19 2903.53 607.957   8
   2  -8  19 3163.56 606.176  31
  -2   8 -19 2367.85 585.791  22
  -2   8 -20 7044.52 944.822   8
  -2   8 -20 6111.30 977.236  22
   2   8  20 5335.13 837.179  17
   2   8  21 178.048 150.704  17
  -2   8 -21-79.1997 157.583  22
  -2  -8 -21 313.941 289.974   6
  -2   8 -21 264.219 148.613   8
  -2   8 -22 9528.86 1101.35   8
  -2  -8 -22 11090.3 1139.51   6
  -2   8 -22 9408.28 1226.96  22
   2   8  22 9001.09 1099.50  17
  -2   8 -22 7022.26 980.761  20
   2   8  23 16902.0 1543.83  17
  -2  -8 -23 19536.5 1561.68   6
  -2   8 -23 15813.1 1496.25  20
  -2   8 -23 18677.4 1744.50  22
  -2   8 -23 19250.2 1588.91   8
   2   8  24 1139.26 360.145  17
  -2   8 -24 1817.90 462.749  20
  -2   8 -24 1554.60 408.521   8
  -2  -8 -24 1496.03 404.138   6
  -2   8 -25 13774.6 1234.60  20
   2   8  25 14176.5 1265.81  17
  -2  -8 -25 15572.3 1259.90   6
  -2   8 -25 13400.9 1195.01   8
   2   8  26 424.421 220.346  17
  -2   8 -26 437.979 188.171  20
  -2  -8 -26 327.046 197.534   6
   2   9 -26 542.356 177.047  20
   2   9 -26 449.375 238.403  22
  -2  -9  26 382.008 253.517  31
   2   9 -25 335.221 206.380  20
   2  -9 -25 320.636 191.276   6
   2   9 -25 287.501 282.867  22
  -2  -9  24 6822.82 998.761  31
   2   9 -24 10456.0 1235.81  22
   2   9 -24 8500.81 979.824  20
   2  -9 -24 8968.72 933.030   6
  -2  -9  23 15796.3 1612.33  31
  -2   9  23 19308.7 1639.52  17
   2  -9 -23 18927.4 1477.04   6
   2   9 -23 16239.6 1453.01  20
   2   9 -23 19597.6 1804.76  22
   2   9 -22 1508.83 408.429  20
   2   9 -22 1566.86 464.093  22
   2  -9 -22 1869.01 428.897   6
  -2  -9  22 1515.85 501.251  31
  -2   9  22 1689.55 495.097  17
  -2   9  21 14892.8 1483.23  17
  -2  -9  21 15786.8 1610.43  31
   2   9 -21 13093.8 1327.01  20
   2  -9 -21 16049.2 1371.08   6
   2   9 -20 1674.70 450.829  20
  -2   9  20 1797.17 503.567  17
  -2  -9  20 1305.78 430.122  31
   2  -9 -20 1688.01 407.115   6
  -2  -9  19 2171.71 574.475  31
   2  -9 -19 1310.67 389.492   6
  -2   9  19 1787.84 523.844  17
  -2   9  18 3383.74 666.519  17
  -2  -9  18 5048.98 839.469  31
   2  -9 -18 4619.87 686.490   6
   2  -9 -17 36032.8 2175.88   6
  -2   9  17 33007.3 2285.29  17
  -2  -9  17 38155.4 2514.05  31
  -2  -9  16 5879.61 1003.53  19
   2  -9 -16 8921.14 994.308  13
  -2   9  16 7926.16 960.330  17
   2  -9 -16 9283.33 942.440   6
   2  -9 -15 1291.40 325.431  13
  -2  -9  15 1632.85 482.871  35
  -2   9  15 1726.80 437.219  17
  -2  -9  15 1280.69 426.329  19
   2  -9 -15 2233.56 452.558   6
   2  -9 -14 101750. 4556.31   6
  -2  -9  14 84059.0 4810.80  35
  -2  -9  14 93647.7 5088.31  19
  -2   9  14 100354. 4725.25  17
  -2   9  13 49841.8 2804.36  17
   2  -9 -13 50395.2 2675.05   6
  -2  -9  13 48410.5 2993.15  35
  -2  -9  13 51538.8 3188.69  19
   2   9 -12 4161.93 909.008   3
   2   9 -11 46030.5 3423.07   3
   2   9 -10 32408.2 2708.07   3
   2  -9 -10 31864.0 2366.29   2
   2  -9  -9 72719.7 4079.29   2
   2   9  -9 70865.3 4411.90   3
   2   9  -8 837.301 375.458   3
   2  -9  -8 1031.11 391.016   2
   2   9  -7 107878. 5628.11   3
   2  -9  -7 99285.0 5237.79   2
   2   9  -6 52382.0 3447.94   3
   2  -9  -6 54960.2 3299.38   2
   2  -9  -5 925.167 314.547   2
  -2  -9   5 645.576 234.354   5
   2  -9  -4 22757.5 1889.72   2
  -2  -9   4 22911.5 1876.12   5
   2  -9  -3 129877. 6306.87   2
  -2  -9   3 127814. 6170.64   5
  -2  -9   2 141137. 6656.22   5
   2  -9  -2 144830. 6878.60   2
  -2  -9   1 22675.5 1738.31   5
   2  -9  -1 22378.1 1902.27   2
  -2  -9   0 1167.15 354.452   5
   2  -9   0 536.697 229.868   2
   2  -9   1 58746.4 3601.82   2
  -2  -9  -1 60492.8 3274.53   5
  -2  -9  -2 6200.16 916.989   4
   2  -9   2 5722.02 940.117   2
  -2  -9  -2 6103.20 779.478   5
  -2  -9  -3 118973. 5528.10   5
   2  -9   3 115923. 6082.80   2
  -2  -9  -3 125992. 6163.52   4
  -2  -9  -4 62454.1 3899.95   4
   2  -9   4 63100.3 3735.68   5
   2  -9   4 63153.6 3847.61   2
  -2  -9  -5 29876.0 2513.88   4
   2  -9   5 31088.1 2355.83   5
  -2  -9  -6 282.068 196.770   4
   2  -9   6 328.896 249.785   5
  -2  -9  -7 23420.5 2377.58   4
   2  -9   7 25394.6 2117.88   5
  -2  -9  -8 10581.5 1595.22   4
   2  -9   8 11560.3 1368.52   5
  -2  -9  -9 702.394 425.716   4
   2  -9   9 756.662 340.427   5
  -2  -9 -10 1352.58 657.080   4
   2  -9  10 1172.82 422.274   5
  -2  -9 -11 48917.1 4156.91   4
  -2  -9 -12 38246.2 2167.91   6
  -2   9 -12 34550.0 2258.36  22
  -2   9 -12 34653.8 2370.93  10
   2   9  12 31624.6 2041.66  17
  -2   9 -13 1015.80 317.885  32
  -2   9 -13 1536.56 420.608  22
  -2  -9 -13 1557.44 370.420   6
  -2   9 -13 1894.61 456.483  10
   2   9  13 967.920 294.727  17
   2   9  14 17651.5 1429.39  17
  -2   9 -14 16043.9 1534.85  10
  -2  -9 -14 18509.9 1458.07   6
  -2   9 -14 18646.9 1624.97  22
  -2   9 -14 17960.4 1544.90  32
  -2   9 -15 27676.5 1958.54   8
  -2   9 -15 24791.4 2016.62  22
  -2   9 -15 24134.4 1997.82  10
  -2  -9 -15 26376.5 1852.24   6
   2   9  15 23476.7 1804.15  17
  -2   9 -15 25754.9 1945.34  32
  -2   9 -16 7468.98 1036.88  10
   2   9  16 9555.85 1054.09  17
  -2   9 -16 8154.49 997.248   8
  -2   9 -16 9035.76 1145.63  22
  -2  -9 -16 9036.04 1014.30   6
  -2   9 -17 85597.6 4523.37   8
  -2   9 -17 84961.3 4762.11  22
  -2  -9 -17 87795.1 4466.29   6
   2   9  17 75934.1 4361.13  17
   2   9  18 783.651 328.521  17
  -2   9 -18 697.425 306.074   8
  -2   9 -18 605.002 272.757  22
   2  -9  18 1114.90 390.270  31
  -2  -9 -18 1129.18 377.706   6
   2  -9  19 3126.79 600.052  31
   2   9  19 2180.08 515.854  17
  -2   9 -19 2893.11 602.517   8
  -2   9 -19 4384.49 857.435  22
  -2  -9 -19 2629.35 556.341   6
   2  -9  20 889.809 311.975  31
  -2   9 -20 793.700 342.537   8
  -2   9 -20 992.814 386.366  22
  -2  -9 -20 908.451 368.809   6
   2   9  20 520.374 242.833  17
  -2  -9 -21 8717.23 1017.54   6
   2   9  21 7337.66 991.883  17
  -2   9 -21 7695.20 979.106   8
  -2   9 -21 6276.69 974.389  22
  -2  -9 -22 7294.10 900.721   6
  -2   9 -22 4238.28 765.545  20
   2   9  22 7285.45 940.071  17
  -2   9 -22 6080.53 967.392  22
  -2   9 -22 7828.48 967.401   8
  -2   9 -23 6955.55 873.716   8
  -2   9 -23 6451.36 975.944  22
  -2   9 -23 6002.17 843.261  20
   2   9  23 5962.95 839.255  17
  -2  -9 -23 6949.29 859.324   6
  -2   9 -24 2562.05 483.292   8
  -2  -9 -24 2853.20 530.917   6
  -2   9 -24 2708.82 503.638  20
   2   9  24 2969.10 559.358  17
  -2  -9 -24 2734.66 569.112  33
  -2   9 -25 6065.56 739.415  20
   2   9  25 6006.68 748.105  17
  -2  -9 -25 5399.04 747.604  33
  -2  -9 -25 5989.56 724.851   6
   2  10 -26 11866.4 1146.15  22
  -2 -10  26 9088.25 1023.03  31
   2  10 -25 3024.53 491.583  20
   2 -10 -25 2097.03 397.700   6
   2  10 -25 3116.24 711.343  22
  -2 -10  25 2887.30 592.124  31
   2  10 -24 15695.8 1287.84  20
  -2 -10  24 12273.3 1377.75  31
   2 -10 -24 15309.9 1257.07   6
   2  10 -24 17453.8 1589.88  22
   2 -10 -23 2263.28 449.942   6
   2  10 -23 2590.97 602.673  22
   2  10 -23 1888.47 440.633  20
  -2 -10  23 1994.58 494.205  31
   2  10 -22-85.7842 100.876  20
   2 -10 -22 388.506 185.874   6
  -2 -10  22-214.090 159.673  31
   2  10 -22 354.541 166.428  22
   2  10 -21 807.722 304.540  20
  -2 -10  21 534.593 287.243  31
   2 -10 -21 674.731 250.396   6
  -2  10  20 11203.9 1264.19  17
   2  10 -20 9619.07 1107.50  20
   2 -10 -20 11397.2 1160.24   6
  -2 -10  20 13783.8 1461.11  31
  -2 -10  19 17200.0 1650.31  31
  -2  10  19 15722.0 1526.81  17
   2 -10 -19 15626.5 1385.46   6
  -2  10  18-110.683 203.246  17
  -2 -10  18 21.6280 175.207  31
  -2 -10  17 1771.69 544.138  31
   2 -10 -17 1428.39 352.922   6
  -2 -10  17 761.535 353.738  19
  -2  10  17 1138.61 368.254  17
  -2 -10  16 12624.8 1546.28  19
   2 -10 -16 16547.1 1364.93   6
  -2  10  16 16903.2 1489.10  17
   2 -10 -15 698.561 208.957   6
  -2 -10  15 597.917 319.075  19
  -2 -10  15 907.677 386.790  35
  -2  10  15 1188.94 387.282  17
  -2  10  14 6393.16 843.752  17
  -2 -10  14 7231.75 1053.70  19
  -2 -10  14 6190.39 922.932  35
   2 -10 -14 6282.56 761.266   6
  -2 -10  13 54422.9 3384.06  19
  -2  10  13 52722.2 3001.97  17
   2 -10 -13 53270.9 2881.74   6
  -2 -10  13 54688.4 3274.12  35
  -2 -10  12 41784.6 2754.94  19
  -2 -10  12 40618.2 2612.21  35
  -2  10  12 41687.7 2418.92  17
   2 -10 -12 36702.3 2226.26   6
   2  10 -11 2657.39 751.408   3
   2  10 -10 63740.4 4253.88   3
   2 -10  -9 553.664 265.224   2
   2  10  -9 517.451 392.006   3
   2  10  -8 3155.85 776.465   3
   2 -10  -8 3339.38 694.049   2
   2 -10  -7 4476.26 828.096   2
   2  10  -7 4143.15 869.737   3
   2 -10  -6 277242. 12212.3   2
   2  10  -6 279045. 12470.8   3
  -2 -10   5 505.136 299.275   5
   2 -10  -5 551.362 328.824   2
  -2 -10   4 52879.9 3327.50   5
   2 -10  -4 51880.0 3344.95   2
  -2 -10   3 32787.2 2422.06   5
   2 -10  -3 36155.4 2606.22   2
  -2 -10   2 73639.6 4058.49   5
   2 -10  -2 72104.1 4223.35   2
  -2 -10   1 71243.0 3946.23   5
   2 -10  -1 71901.6 4211.38   2
  -2 -10   0 34592.2 2343.70   5
   2 -10   0 32742.3 2534.51   2
  -2 -10  -1 22205.5 1741.81   5
   2 -10   1 19964.1 1912.90   2
   2 -10   2 7582.24 1113.96   2
  -2 -10  -2 7700.84 933.444   5
   2 -10   3 901.951 400.804   2
   2 -10   4 21031.3 1943.06   5
   2 -10   5-88.9956 203.448   5
   2 -10   6 19818.8 1919.42   5
  -2 -10  -6 20460.0 2128.32   4
   2 -10   7-37.2837 166.668   5
  -2 -10  -7 96.8066 136.146   4
  -2 -10  -8 71785.1 4856.36   4
   2 -10   8 67929.0 4242.45   5
   2 -10   9 43141.3 3122.18   5
  -2 -10  -9 40901.6 3580.57   4
  -2 -10 -10 25682.2 2789.90   4
   2 -10  10 25399.6 2294.54   5
  -2  10 -10 24595.9 1831.29  10
  -2 -10 -11 12094.7 1953.96   4
  -2  10 -11 7870.12 982.621  10
  -2 -10 -11 10216.5 971.813   6
  -2  10 -12 2713.20 526.027  22
  -2 -10 -12 2170.86 437.011   6
   2  10  12 2236.08 430.555  17
  -2  10 -12 3091.17 595.811  10
   2  10  13 3427.78 563.587  17
  -2  10 -13 2952.57 593.731  22
  -2 -10 -13 3342.97 569.506   6
  -2  10 -13 3542.27 654.380  10
  -2  10 -13 3060.04 570.030  32
   2  10  14 92980.9 4795.39  17
  -2  10 -14 104100. 5172.06  22
  -2 -10 -14 105801. 4934.46   6
  -2  10 -14 99522.2 5183.23  10
  -2 -10 -15 22444.5 1698.56   6
  -2  10 -15 21923.5 1853.09  22
   2  10  15 18938.6 1586.51  17
  -2  10 -15 20683.1 1820.78  10
  -2  10 -16 3797.92 671.711   8
  -2  10 -16 2746.72 613.494  10
  -2 -10 -16 3977.04 641.366   6
   2  10  16 3310.01 602.511  17
  -2  10 -16 3183.12 665.900  22
   2  10  17 1064.66 338.987  17
  -2  10 -17 706.428 295.241  22
  -2  10 -17 1078.06 359.756   8
  -2 -10 -17 1007.99 395.992   6
  -2  10 -18 27216.5 2255.05  22
  -2  10 -18 28440.6 2108.05   8
  -2 -10 -18 29283.9 2102.86   6
   2  10  18 24207.8 1969.48  17
  -2 -10 -19 134.156 127.459   6
  -2  10 -19 379.353 234.865   8
  -2  10 -19 385.962 294.509  22
   2 -10  19-3.71584 205.475  31
   2  10  19 84.3068 223.698  17
  -2 -10 -20 10241.6 1135.18   6
   2 -10  20 11075.2 1179.92  31
  -2  10 -20 10019.0 1276.19  22
  -2  10 -20 11230.3 1191.04   8
   2  10  20 9424.77 1123.74  17
  -2  10 -21 107.064 106.932   8
   2  10  21 428.062 200.008  17
  -2 -10 -21 392.502 236.200   6
  -2  10 -21-0.73053 233.055  22
  -2 -10 -22 1845.36 492.485  33
   2  10  22 1686.71 420.784  17
  -2  10 -22 3152.36 619.802   8
  -2  10 -22 1954.26 517.647  22
  -2  10 -22 1656.55 457.936  20
  -2 -10 -22 2381.77 501.173   6
  -2  10 -23 1431.43 443.698  22
  -2  10 -23 1288.91 343.702  20
   2  10  23 1550.86 397.359  17
  -2 -10 -23 2274.77 573.721   6
  -2  10 -23 2048.96 460.481   8
  -2 -10 -23 1014.21 334.094  33
  -2 -10 -24 12610.8 1228.44  33
  -2  10 -24 11845.7 1124.28  20
   2  10  24 12179.5 1140.13  17
  -2 -10 -24 11735.5 1103.96   6
  -2  10 -25 16754.0 1282.29  20
  -2 -10 -25 16790.8 1271.51   6
   2  11 -25 872.443 315.977  22
  -2 -11  25 710.577 264.783  31
  -2  11  25 779.167 262.870  15
   2 -11 -25 662.745 244.220  26
  -2  11  24 93.4950 96.2827  15
   2  11 -24 24.1299 177.524  22
   2 -11 -24 211.810 201.522  26
  -2 -11  24 295.771 213.248  31
   2 -11 -23 13785.5 1211.11   6
  -2 -11  23 14220.7 1431.71  31
   2  11 -23 15328.9 1516.61  22
  -2 -11  22 10231.5 1220.62  31
   2  11 -22 12216.1 1369.20  22
   2 -11 -22 9689.43 1014.83   6
   2  11 -22 9584.64 1018.60  20
  -2 -11  21 5325.70 888.689  31
   2  11 -21 5415.68 771.045  20
   2 -11 -21 4904.75 720.549   6
  -2 -11  20 7314.03 1045.53  31
   2 -11 -20 7399.86 899.807   6
   2  11 -20 5481.85 797.722  20
   2 -11 -19 4525.96 687.136   6
  -2 -11  19 5731.51 921.451  31
  -2 -11  18-120.318 190.470  31
   2 -11 -18 516.096 267.033   6
  -2 -11  17 26789.5 2500.57  19
   2 -11 -17 34557.1 2277.46   6
  -2 -11  16 8499.55 1223.99  19
   2 -11 -16 9732.64 1035.17   6
  -2 -11  15 79.4245 158.042  19
  -2 -11  15 85.5735 183.452  35
   2 -11 -15 438.647 304.860   6
  -2 -11  14 2979.22 655.550  35
   2 -11 -14 3908.10 617.942   6
  -2 -11  14 4196.67 841.340  19
   2 -11 -13 37715.2 2339.93   6
  -2 -11  13 40694.2 2728.52  35
  -2 -11  13 40780.7 2866.45  19
  -2 -11  12 49875.3 3140.92  19
  -2 -11  12 47077.1 2961.49  35
   2 -11 -12 42765.3 2550.34   6
  -2 -11  11 1227.28 414.029  35
   2 -11 -11 1266.87 310.216   6
  -2 -11  11 2025.04 526.704  19
  -2 -11  10 43730.2 2800.53  19
  -2 -11  10 40706.1 2631.27  35
  -2 -11  10 37308.0 2640.06  18
   2  11 -10 45352.6 3425.66   3
   2  11  -9 7219.63 1229.34   3
   2 -11  -8 5334.69 941.414   2
   2  11  -8 6224.27 1118.06   3
   2 -11  -7 35868.6 2699.88   2
   2  11  -7 31325.5 2732.81   3
   2  11  -6 510.722 216.884   3
   2 -11  -6 61.8570 256.294   2
   2 -11  -5 43287.1 3142.71   2
  -2 -11   5 49816.1 3293.63   5
   2 -11  -4 27240.6 2333.98   2
  -2 -11   4 29305.0 2338.43   5
  -2 -11   3 167263. 7942.63   5
   2 -11  -3 164775. 8098.74   2
   2 -11  -2 45959.2 3202.62   2
  -2 -11   2 44587.1 2996.73   5
   2 -11  -1 7014.47 1114.96   2
  -2 -11   1 8553.92 1105.29   5
  -2 -11   0 59.3345 103.214   5
   2 -11   0 256.133 178.332   2
  -2 -11  -1 92611.3 4853.48   5
   2 -11   1 94258.8 5315.52   2
  -2 -11  -2 19966.1 1720.71   5
   2 -11   2 23425.1 2152.24   2
   2 -11   3 34348.9 2673.76   5
   2 -11   3 32569.3 2699.47   2
   2 -11   4 1141.83 465.205   5
   2 -11   5 16102.1 1752.52   5
   2 -11   6 1308.81 526.328   5
   2 -11   7 78171.6 4736.10   5
   2 -11   8 14275.7 1683.03   5
  -2 -11  -9 9083.40 1026.78  33
  -2 -11  -9 10190.3 950.384   6
   2 -11   9 9490.74 1360.36   5
  -2  11 -10 486.167 232.042  10
  -2 -11 -10-91.2638 276.078   4
  -2 -11 -10 264.126 128.828  29
  -2 -11 -10 385.764 139.591   6
  -2 -11 -10 97.6541 235.411  33
  -2 -11 -11 29931.5 1936.71   6
  -2 -11 -11 27904.5 2083.69  33
  -2  11 -11 28105.0 2091.39  10
  -2 -11 -12 15926.6 1336.31   6
  -2  11 -12 14512.2 1438.07  10
  -2 -11 -12 13627.6 1391.24  33
  -2 -11 -13 43004.2 2576.21   6
  -2  11 -13 41636.5 2670.63  22
   2  11  13 40891.8 2479.89  17
  -2  11 -13 42538.0 2802.70  10
  -2  11 -14 267.277 211.674  22
   2  11  14-143.304 203.723  17
  -2 -11 -14 97.4165 139.209   6
  -2  11 -15 16938.4 1588.05  22
  -2 -11 -15 15851.4 1432.32   6
  -2  11 -15 15481.0 1568.42  10
   2  11  15 16631.9 1431.39  17
   2  11  16 2897.09 562.464  17
  -2  11 -16 4204.98 768.672  22
  -2 -11 -16 3858.05 671.690   6
  -2  11 -16 3716.47 675.276   8
  -2  11 -16 3529.38 702.149  10
   2  11  17 12257.7 1246.79  17
  -2  11 -17 12286.2 1275.44   8
  -2  11 -17 12578.0 1399.96  22
  -2 -11 -17 12274.9 1258.01   6
  -2  11 -18 2927.86 588.465   8
   2  11  18 2822.40 581.854  17
  -2 -11 -18 2515.76 565.472   6
   2 -11  18 3970.60 690.448  31
  -2  11 -18 3659.79 730.311  22
  -2 -11 -18 2504.90 595.288  33
   2  11  19 7765.94 990.024  17
  -2  11 -19 8339.93 1012.93   8
  -2  11 -19 8151.41 1120.56  22
   2 -11  19 10245.7 1130.29  31
  -2 -11 -19 8682.06 1041.09   6
  -2 -11 -19 7995.57 1105.40  33
   2 -11  20 11109.1 1175.34  31
  -2  11 -20 9524.18 1193.50  22
  -2 -11 -20 9600.78 1085.39   6
  -2  11 -20 9421.81 1062.93   8
  -2 -11 -20 8317.81 1121.98  33
   2  11  20 9431.64 1078.28  17
   2 -11  21 23414.1 1768.10  31
  -2 -11 -21 20183.2 1820.64  33
  -2  11 -21 21041.5 1861.30  22
  -2  11 -21 24135.5 1771.66   8
  -2 -11 -21 22262.9 1744.58   6
   2  11  21 21949.1 1740.23  17
  -2  11 -22 512.537 231.617   8
  -2  11 -22 494.224 285.318  20
  -2  11 -22 298.556 235.415  22
   2  11  22 692.752 304.938  17
  -2 -11 -22 501.865 267.143  33
  -2 -11 -22 277.065 214.722   6
  -2 -11 -23 8070.39 913.572   6
  -2 -11 -23 8811.09 1025.18  33
  -2  11 -23 7763.65 921.122  20
   2  11  23 9447.41 968.076  17
  -2 -11 -24 23240.7 1675.13  33
  -2 -11 -24 21312.4 1692.88  26
  -2  11 -24 21744.5 1562.15  20
  -2 -11 -24 20938.4 1529.64   6
   2 -12 -24 693.697 251.468  26
   2  12 -24 196.641 161.666  22
  -2 -12  23 804.893 340.611  31
   2 -12 -23 679.578 279.709  26
  -2  12  23 445.847 236.174  15
   2  12 -23 799.890 310.472  22
   2 -12 -23 684.748 254.777   6
  -2  12  22 6801.40 866.005  15
  -2 -12  22 6020.48 906.503  31
   2 -12 -22 5229.31 727.426   6
   2  12 -22 7297.64 1023.15  22
   2 -12 -22 6161.76 924.877  26
  -2 -12  21 1557.90 476.604  31
  -2  12  21 1451.45 409.257  15
   2 -12 -21 1244.26 362.294   6
   2 -12 -21 1595.29 471.812  26
   2 -12 -20 26950.1 2000.81   6
  -2  12  20 29274.3 2198.62  15
   2 -12 -19 4804.45 727.167   6
  -2 -12  19 6469.39 985.811  31
  -2 -12  18 1879.83 596.569  31
   2 -12 -18 1109.50 298.777   6
   2 -12 -17 754.448 307.301   6
  -2 -12  17 560.153 394.006  19
  -2 -12  16 62675.2 3985.41  19
   2 -12 -16 60005.1 3371.10   6
  -2 -12  15 3638.24 804.973  19
   2 -12 -15 2648.85 518.270   6
  -2 -12  15 2828.41 663.774  35
   2 -12 -15 3419.01 613.083  29
  -2  12  14 2008.41 506.441  15
   2 -12 -14 2103.85 471.917   6
  -2 -12  14 2289.05 595.694  35
  -2 -12  14 2575.42 670.730  19
   2 -12 -13 4381.79 785.948  26
  -2  12  13 5950.48 839.308  15
   2 -12 -13 5046.39 708.799   6
  -2 -12  13 6456.60 1019.01  19
  -2 -12  13 4855.45 853.295  35
  -2 -12  12 8086.90 1079.50  35
  -2 -12  12 7497.85 1092.14  19
   2 -12 -12 6926.06 835.510   6
   2 -12 -12 6807.52 959.462  26
  -2  12  12 8097.73 967.338  15
  -2  12  11 8246.93 955.758  15
   2 -12 -11 6776.12 822.106   6
  -2 -12  11 8555.45 1084.18  35
  -2 -12  11 8955.98 1170.87  19
   2 -12 -11 8209.54 1027.84  26
  -2  12  10 14796.4 1304.84  15
  -2 -12  10 15717.5 1479.74  35
   2 -12 -10 12052.8 1140.32   6
  -2 -12  10 16816.0 1605.60  19
  -2 -12  10 13172.2 1431.64  18
   2 -12 -10 15232.2 1408.91  26
  -2  12   9 40897.2 2529.61  15
   2 -12  -9 47341.7 2787.83  26
  -2 -12   9 41245.5 2803.12  18
  -2 -12   9 46515.1 2965.30  19
   2 -12  -8 12818.4 1246.38  26
  -2 -12   8 11597.2 1278.73  18
  -2 -12   8 13130.8 1367.01  19
   2  12  -8 13319.0 1720.94   3
   2 -12  -7 2655.58 681.787   2
   2  12  -7 1510.10 533.218   3
   2  12  -6 5942.61 1072.70   3
   2 -12  -6 5204.54 966.286   2
  -2 -12   5 22062.2 2116.86   5
   2 -12  -5 21893.0 2119.72   2
  -2 -12   4 24650.9 2188.23   5
   2 -12  -4 21251.5 2118.26   2
  -2 -12   3 3974.95 814.569   5
   2 -12  -3 4794.78 952.976   2
   2 -12  -2 90368.4 5227.39   2
  -2 -12   2 87243.5 4933.26   5
   2 -12  -1 28586.2 2497.36   2
  -2 -12   1 25948.1 2199.38   5
   2 -12   0 19198.1 2012.57   2
  -2 -12   0 18229.2 1743.41   5
  -2 -12  -1 44853.0 3037.59   5
   2 -12   1 49826.0 3517.98   2
   2 -12   2 2187.66 672.163   2
   2 -12   3 42085.7 3168.71   5
   2 -12   4 232709. 10932.9   5
   2 -12   5 110050. 6117.70   5
   2 -12   6 310.827 310.441   5
  -2 -12  -7 57.6965 96.2670   6
  -2 -12  -7 258.282 204.472  33
   2 -12   7 341.658 288.549   5
  -2 -12  -7 93.7665 155.936  26
  -2 -12  -7-61.5593 142.744  29
  -2 -12  -8 11310.9 1070.36  29
  -2 -12  -8 11289.2 1181.80  26
  -2 -12  -8 11812.9 1267.98  33
  -2 -12  -8 10098.8 996.092   6
  -2 -12  -9 54396.0 3258.78  26
  -2 -12  -9 56472.7 3072.83  29
  -2 -12  -9 53262.7 2990.46   6
  -2 -12  -9 58275.9 3294.81  33
  -2  12 -10 56050.3 3316.66  10
  -2 -12 -10 57557.8 3119.22  29
  -2 -12 -10 53168.0 3295.46  26
  -2 -12 -10 56703.1 3092.46   6
  -2 -12 -10 56451.8 3327.10  33
  -2  12 -11 74.3155 147.061  10
  -2 -12 -11 382.273 201.206  33
  -2 -12 -11 90.4909 158.501   6
  -2 -12 -11-32.0394 156.609  29
  -2 -12 -12 3488.79 698.330  33
  -2  12 -12 4830.21 822.977  10
  -2 -12 -12 4112.43 657.554   6
  -2  12 -13 6870.64 987.134  10
  -2 -12 -13 6196.88 947.446  33
  -2 -12 -13 7183.73 903.396   6
  -2 -12 -14 84221.7 4396.08   6
  -2  12 -14 89995.8 4584.42  22
  -2  12 -14 86216.8 4693.77  10
  -2 -12 -14 80591.9 4627.46  33
   2  12  15 1396.94 375.779  17
  -2  12 -15 987.372 324.905  22
  -2 -12 -15 1341.81 413.631   6
  -2 -12 -15 1189.88 394.030  33
  -2  12 -15 1370.02 474.077  10
   2  12  16 4125.86 688.652  17
  -2  12 -16 4546.85 783.628  22
  -2  12 -16 3326.27 670.947   8
  -2  12 -16 4022.68 791.725  10
  -2 -12 -16 3349.08 668.594  33
  -2 -12 -16 3650.41 647.574   6
   2  12  17 6241.09 834.089  17
  -2  12 -17 7120.51 998.700  22
  -2 -12 -17 6059.03 867.002   6
  -2 -12 -17 6067.65 953.555  33
  -2  12 -17 6799.16 906.813   8
  -2  12 -18 23084.3 1803.01   8
   2  12  18 23452.6 1781.44  17
   2 -12  18 24316.2 1889.88  31
  -2 -12 -18 21377.6 1763.10   6
  -2 -12 -18 19419.3 1861.56  33
  -2  12 -18 20285.0 1835.46  22
   2  12  19 6541.37 859.059  17
   2 -12  19 7481.28 954.138  31
  -2  12 -19 5819.67 828.726   8
  -2  12 -19 5054.76 845.258  22
  -2 -12 -19 6034.71 864.308   6
  -2 -12 -19 5856.11 932.454  33
   2 -12  20 1232.42 407.253  31
   2  12  20 698.003 285.485  17
  -2 -12 -20 180.017 162.584  33
  -2  12 -20 307.834 220.325  22
  -2 -12 -20 546.024 219.813   6
  -2  12 -20 688.547 309.847   8
  -2 -12 -21 2531.21 576.300  26
  -2 -12 -21 3125.70 615.342  33
  -2  12 -21 2960.90 520.301   8
   2 -12  21 2348.99 492.410  31
  -2 -12 -21 3097.95 625.211   6
   2  12  21 3137.76 566.187  17
  -2  12 -21 2894.13 619.389  22
  -2 -12 -22 589.260 224.084   6
  -2  12 -22 521.208 228.089  22
  -2  12 -22 723.958 296.556  20
  -2 -12 -22 1331.57 509.480  33
  -2 -12 -22 510.415 212.827  26
  -2 -12 -23 7851.66 910.374  33
  -2  12 -23 7220.12 831.632  20
  -2 -12 -23 7183.17 819.357   6
  -2 -12 -23 7158.12 922.598  26
  -2 -13  24 2734.04 532.643  31
   2  13 -24 3591.47 602.687  22
   2 -13 -23 292.964 170.329  26
   2  13 -23 817.162 349.841  22
  -2 -13  23 359.292 169.225  31
   2 -13 -22 12746.3 1338.47  26
   2  13 -22 16098.8 1493.74  22
  -2 -13  22 15463.8 1446.47  31
   2 -13 -21 106.064 137.198  26
   2  13 -21 404.476 238.203  22
  -2 -13  21 684.784 323.523  31
  -2 -13  20 86.3637 199.189  31
   2 -13 -20 71.2287 241.935  26
  -2  13  20-41.1752 117.711  15
   2 -13 -19-81.2306 227.384  26
  -2  13  19 383.712 276.747  15
  -2 -13  19 316.882 242.121  31
   2 -13 -19 89.9473 124.568   6
   2 -13 -18 16408.6 1699.80  26
   2 -13 -18 13776.6 1348.03   6
  -2 -13  18 19996.5 1767.22  31
  -2  13  18 16123.1 1499.04  15
  -2  13  17 11090.8 1202.11  15
   2 -13 -17 8050.35 988.651   6
  -2 -13  17 9462.19 1319.97  19
   2 -13 -17 10972.7 1306.10  26
  -2  13  16 2503.08 600.658  15
   2 -13 -16 2691.53 669.850  26
   2 -13 -16 1800.66 432.463   6
  -2 -13  16 1311.04 505.761  19
   2 -13 -16 2800.73 549.777  29
  -2 -13  15 9326.23 1317.50  19
   2 -13 -15 9072.75 1185.31  26
  -2  13  15 10270.3 1155.53  15
   2 -13 -15 7395.33 941.008   6
  -2 -13  15 8368.02 1168.87  35
   2 -13 -15 9703.22 1078.67  29
  -2 -13  14 4104.73 813.055  35
   2 -13 -14 4182.97 796.997  26
   2 -13 -14 4947.73 753.324  29
  -2 -13  14 4255.56 858.471  19
   2 -13 -14 3242.36 603.841   6
  -2  13  14 4044.16 712.616  15
  -2  13  13 50750.4 3021.97  15
  -2 -13  13 53557.1 3327.01  35
  -2 -13  13 56828.1 3539.04  19
   2 -13 -13 52785.2 3257.88  26
  -2  13  12 12743.4 1276.18  15
  -2 -13  12 12705.0 1494.93  19
  -2 -13  12 14136.2 1498.95  35
   2 -13 -12 13339.2 1416.36  26
   2 -13 -11 8404.81 1072.61  26
  -2 -13  11 9721.43 1196.37  35
  -2  13  11 9179.47 1027.42  15
  -2 -13  11 11137.4 1334.96  19
   2 -13 -10 10137.2 1171.36  26
  -2  13  10 9736.38 1073.06  15
  -2 -13  10 10513.7 1225.06  35
  -2 -13  10 7299.65 1075.85  18
  -2 -13  10 9116.80 1215.27  19
  -2 -13   9-285.402 194.416  18
   2 -13  -9 108.381 173.950  26
  -2 -13   8 24839.2 2044.80  18
   2 -13  -8 25642.2 1967.09  26
  -2  13   8 25603.5 1830.73  15
  -2 -13   8 25770.2 2114.35  19
   2 -13  -7 8891.48 1037.20  26
  -2  13   7 8269.49 915.167  15
  -2 -13   7 6323.21 937.140  18
  -2 -13   7 7323.44 1014.41  19
   2 -13  -6 17220.5 1924.58   2
   2 -13  -6 19398.6 1569.67  26
  -2 -13   6 14307.8 1448.98  18
  -2 -13   6 17085.9 1628.60  19
   2 -13  -5 15280.2 1360.56  26
   2 -13  -5 12675.3 1626.37   2
  -2  13   5 12209.5 1272.78  16
  -2 -13   5 11447.1 1236.81  18
  -2 -13   5 13756.6 1404.39  19
   2 -13  -4 24193.7 2376.90   2
  -2 -13   4 26807.5 1961.63  18
  -2 -13   4 24450.9 1977.07  19
  -2 -13   4 26452.9 2375.94   5
   2 -13  -3 10470.3 1479.63   2
  -2 -13   3 10835.8 1429.22   5
   2 -13  -2 10383.4 1478.30   2
  -2 -13   2 9238.07 1283.54   5
  -2 -13   1 12184.1 1498.15   5
   2 -13  -1 11692.4 1588.73   2
  -2 -13   0 45.4930 125.204   5
   2 -13   0 422.544 361.593   2
   2 -13   1 68499.8 4533.05   2
   2 -13   2 63926.9 4251.89   5
   2 -13   3 59402.4 4001.57   5
  -2 -13  -3 50493.8 2953.89  29
  -2 -13  -3 60650.9 3248.09  18
  -2 -13  -4 5239.20 691.465  29
  -2 -13  -4 5388.64 770.549  26
  -2 -13  -4 5271.07 762.691  33
  -2 -13  -5 40589.7 2548.68  26
  -2 -13  -5 39617.1 2508.54  33
  -2 -13  -5 36290.0 2332.95  29
  -2 -13  -6 82852.3 4315.43  29
  -2 -13  -6 91454.6 4567.18  33
  -2 -13  -6 90419.4 4582.19  26
  -2 -13  -7 49461.2 3054.99  26
  -2 -13  -7 49607.4 2883.15  29
  -2 -13  -7 51458.2 3056.66  33
  -2 -13  -8 29707.6 2129.46  33
  -2 -13  -8 23553.6 1793.64   6
  -2 -13  -8 30832.8 2189.17  26
  -2 -13  -8 29818.9 2005.46  29
  -2 -13  -9 21899.4 1717.55  29
  -2 -13  -9 26121.2 2012.05  26
  -2 -13  -9 21102.7 1664.33   6
  -2 -13  -9 26487.1 1987.28  33
  -2  13 -10 18051.0 1648.35  10
  -2 -13 -10 18826.8 1709.60  26
  -2 -13 -10 18595.6 1534.02  29
  -2 -13 -10 16061.6 1420.88   6
  -2 -13 -10 18937.0 1686.65  33
  -2 -13 -11 21098.8 1643.68  29
  -2  13 -11 19763.0 1761.77  10
  -2 -13 -11 18665.7 1573.62   6
  -2 -13 -11 21844.4 1853.12  33
  -2 -13 -11 20043.4 1824.99  26
  -2 -13 -12 17735.5 1723.18  26
  -2 -13 -12 19582.6 1757.29  33
  -2 -13 -12 16453.2 1474.96   6
  -2  13 -12 18790.8 1705.81  10
  -2 -13 -13 41677.4 2916.02  26
  -2 -13 -13 40327.8 2619.94   6
  -2  13 -13 42770.3 2866.42  10
  -2 -13 -13 42692.1 2891.71  33
  -2 -13 -14 7017.68 927.903   6
  -2 -13 -14 6792.93 1072.71  26
  -2  13 -14 7792.22 1068.35  10
  -2 -13 -14 7905.42 1097.17  33
  -2 -13 -15-164.958 331.009  26
  -2 -13 -15-37.0097 132.558   6
  -2  13 -15 500.742 269.644  10
  -2 -13 -15 228.354 207.858  33
  -2  13 -16 39201.0 2481.54   8
  -2 -13 -16 35472.5 2616.76  33
  -2  13 -16 36294.9 2506.51  22
  -2 -13 -16 32199.1 2346.64   6
  -2  13 -16 37636.7 2654.57  10
  -2 -13 -16 32611.6 2601.73  26
  -2 -13 -17 444.537 287.429  26
  -2  13 -17 528.826 432.014   8
  -2 -13 -17-68.5353 225.706  33
  -2  13 -17 3.37458 111.162  22
  -2 -13 -17 116.759 168.592   6
  -2 -13 -18 2082.41 543.230  33
  -2 -13 -18 1978.66 539.882  26
   2 -13  18 3101.12 628.067  31
  -2  13 -18 2121.27 494.278   8
  -2  13 -18 2448.01 560.997  22
  -2 -13 -18 2200.66 500.495   6
   2  13  18 2699.65 543.358  17
  -2  13 -19 3580.74 619.393   8
  -2 -13 -19 2835.82 565.117   6
  -2  13 -19 3409.98 652.403  22
   2 -13  19 4068.14 667.984  31
  -2 -13 -19 4115.70 784.288  26
  -2 -13 -19 3855.36 738.339  33
  -2  13 -20 10076.4 1002.78   8
  -2 -13 -20 7282.18 926.086   6
  -2 -13 -20 8464.98 1106.30  26
  -2  13 -20 8317.78 1027.99  22
   2 -13  20 10481.2 1086.89  31
  -2 -13 -20 8728.31 1077.58  33
  -2 -13 -21 3588.26 643.508  33
  -2  13 -21 3522.79 620.002  22
  -2 -13 -21 3362.45 652.874  26
   2 -13  21 3415.99 586.010  31
  -2 -13 -21 2845.92 518.796   6
  -2 -13 -22 6073.75 790.233  33
  -2  13 -22 4833.79 692.753  20
  -2 -13 -22 5461.22 793.708  26
  -2 -13 -22 4776.80 675.613   6
   2 -14 -23 450.399 220.657  26
  -2 -14  23 678.225 253.680  31
   2  14 -23 53.9736 178.384  22
   2  14 -22 36.3540 151.784  22
  -2 -14  22 67.9026 155.484  31
   2 -14 -22 177.694 223.846  26
   2  14 -21 9471.42 1120.24  22
   2 -14 -21 9210.93 1111.00  26
  -2 -14  21 10167.5 1153.16  31
   2 -14 -20 101.324 211.208  26
  -2 -14  20 263.841 217.481  31
  -2 -14  19 6615.34 956.855  31
   2 -14 -19 6477.21 968.207  26
  -2 -14  18 4508.25 839.937  31
   2 -14 -18 3226.04 719.436  26
  -2 -14  17 93.2087 186.896  19
   2 -14 -17-191.716 329.931  26
   2 -14 -16 26126.3 2208.51  26
  -2 -14  16 23210.9 2214.74  19
   2 -14 -16 28827.4 2020.15  29
   2 -14 -15 6174.18 862.528  29
   2 -14 -15 5377.73 916.201  26
  -2 -14  15 5349.76 981.563  19
  -2 -14  15 5283.24 957.322  35
  -2  14  15 6172.74 895.710  15
  -2 -14  14 2432.73 596.506  35
   2 -14 -14 2780.76 659.106  26
   2 -14 -14 3278.29 639.024  29
  -2  14  14 2119.69 538.771  15
  -2 -14  14 2195.02 625.216  19
  -2  14  13 6461.79 913.723  15
   2 -14 -13 6405.70 976.247  26
  -2 -14  13 7360.09 1096.72  35
  -2 -14  13 6905.09 1106.97  19
   2 -14 -13 5448.86 839.364  29
  -2 -14  12 27430.1 2270.74  35
  -2  14  12 28468.8 2062.39  15
   2 -14 -12 25340.7 2008.18  29
  -2 -14  12 28776.8 2399.74  19
   2 -14 -12 28191.5 2232.45  26
   2 -14 -11 12304.5 1312.27  29
  -2  14  11 13782.2 1318.78  15
  -2 -14  11 14719.1 1535.74  35
   2 -14 -11 14712.9 1496.11  26
  -2 -14  11 13918.0 1591.06  19
   2 -14 -10 1923.86 531.537  26
  -2 -14  10 2450.22 634.923  19
  -2  14  10 1893.04 444.974  15
  -2 -14  10 1403.32 474.558  18
  -2 -14  10 1851.87 495.237  35
   2 -14  -9 19268.1 1694.36  26
  -2  14   9 17418.5 1500.30  15
  -2 -14   9 16809.6 1705.58  19
  -2 -14   9 14214.1 1562.34  18
   2 -14  -8 1854.06 486.651  26
  -2  14   8 2422.74 564.965  15
  -2 -14   8 2382.57 624.762  19
  -2 -14   8 1668.44 449.425  18
  -2  14   7 44081.2 2702.18  15
  -2 -14   7 40843.6 2890.05  18
  -2 -14   7 43878.3 3027.12  19
   2 -14  -7 50485.5 3003.37  26
   2 -14  -6 2466.48 554.589  26
  -2  14   6 2256.39 452.399  15
  -2 -14   6 2570.24 619.904  18
  -2 -14   6 1998.98 560.577  19
  -2  14   6 2125.69 545.126  16
  -2  14   5 61496.8 3288.83  15
  -2  14   5 54028.4 3414.58  16
  -2 -14   5 46715.4 3298.76  26
  -2 -14   5 61888.4 3653.03  19
   2 -14  -5 69285.4 3598.35  26
  -2 -14   5 58270.5 3482.97  18
  -2  14   4 7102.14 969.659  16
  -2 -14   4 6251.91 917.692  18
  -2  14   4 7101.15 863.436  15
   2 -14  -4 9123.55 1073.40  26
  -2 -14   4 6873.29 1009.68  19
  -2 -14   4 4968.01 865.362  26
  -2  14   3 88.1174 117.121  16
  -2 -14   3-137.125 159.088  26
   2 -14  -3-9.52146 229.387  26
  -2 -14   3-300.633 301.207  18
  -2  14   3 341.130 223.870  15
   2 -14  -2 547.613 251.814  29
  -2 -14   2 578.287 251.775  18
  -2 -14   2 258.234 178.884  26
  -2  14   2 50.1440 194.833  15
   2 -14  -2 137.662 183.346  26
  -2 -14   2 641.386 354.033   5
  -2  14   2 166.125 238.463  16
  -2 -14   1 68603.7 3829.10  26
   2 -14  -1 63174.3 3435.44  29
  -2  14   1 59953.7 3528.78  15
  -2  14   1 71597.8 3888.32  16
  -2 -14   1 72703.0 4378.09   5
  -2 -14   1 73510.1 3847.29  18
   2 -14  -1 72882.0 3888.58  26
   2 -14   0 1253.72 330.911  29
  -2 -14   0 964.158 321.002  18
  -2  14   0 643.931 193.812  15
  -2  14   0 664.622 295.695  16
   2 -14   0 1267.67 361.824  26
  -2 -14   0 1145.51 377.596  26
  -2  14  -1 79923.0 4038.29  16
   2 -14   1 64534.5 3817.18  26
  -2  14  -1 53842.4 3486.24  15
  -2 -14  -1 84644.0 4010.93  18
  -2 -14  -1 80075.1 4008.86  26
   2 -14   1 63830.9 3394.85  29
  -2 -14  -2 1180.96 341.083  29
  -2 -14  -2 2394.93 544.677  26
   2 -14   2 990.183 349.682  26
  -2 -14  -2 1424.80 439.287  18
  -2 -14  -3 15890.1 1450.11  26
  -2 -14  -3 15160.7 1393.98  18
  -2 -14  -3 13582.6 1250.54  29
  -2 -14  -4 27480.1 2043.53  18
  -2 -14  -4 26108.6 2030.91  26
  -2 -14  -4 26333.8 1904.27  29
  -2 -14  -5 108541. 5543.40  29
  -2 -14  -5 124275. 5859.37  18
  -2 -14  -5 124746. 5899.37  26
  -2 -14  -6 21.6676 210.285  26
  -2 -14  -6 463.462 235.478  29
  -2 -14  -6 63.6088 143.353  33
  -2 -14  -7 20819.4 1696.31  29
  -2 -14  -7 22396.8 1894.49  26
  -2 -14  -7 23538.6 1896.54  33
  -2 -14  -8 10854.4 1153.31  29
  -2 -14  -8 11165.1 1278.79  26
  -2 -14  -8 10294.8 1210.60  33
  -2 -14  -9 10895.4 1166.50  29
  -2 -14  -9 12799.2 1356.93  33
  -2 -14  -9 12108.8 1355.30  26
  -2  14 -10 4498.15 789.421  10
  -2 -14 -10 4830.02 758.422  29
  -2 -14 -10 5042.67 874.944  26
  -2 -14 -10 6288.37 907.312  33
  -2 -14 -11 156.679 188.905  33
  -2 -14 -11 181.222 285.341  26
  -2  14 -11 532.434 252.274  10
  -2 -14 -11-102.310 302.211   6
  -2 -14 -12 650.481 330.059  26
  -2 -14 -12 307.743 209.349  33
  -2 -14 -12-57.4384 221.279   6
  -2  14 -12 494.493 212.785  10
  -2 -14 -13 22833.3 2009.97  26
  -2 -14 -13 22408.5 1940.73  33
  -2 -14 -13 17527.3 1613.16   6
  -2  14 -13 22635.6 1917.34  10
  -2 -14 -14 23519.3 2080.64  26
  -2 -14 -14 18688.9 1696.67   6
  -2  14 -14 25065.2 2039.77  10
  -2 -14 -14 23623.7 2025.37  33
  -2 -14 -15 19569.8 1873.89  26
  -2  14 -15 21620.0 1865.84  10
  -2 -14 -15 15552.9 1532.45   6
  -2 -14 -15 19647.1 1812.22  33
  -2 -14 -16 1456.02 478.524  33
  -2 -14 -16 1149.35 377.180  26
  -2  14 -16 1966.40 469.923   8
  -2  14 -16 1676.09 508.428  10
  -2 -14 -16 1544.93 415.856   6
  -2 -14 -17 18051.3 1784.41  26
  -2  14 -17 20196.7 1597.45   8
  -2 -14 -17 15142.4 1467.77   6
  -2 -14 -17 19773.9 1770.26  33
  -2  14 -18 1781.60 399.267   8
  -2 -14 -18 1274.92 457.714  26
  -2 -14 -18 1331.14 381.991   6
  -2 -14 -18 1654.69 471.087  33
   2 -14  18 2350.30 531.999  31
  -2 -14 -19 26207.6 2127.02  26
  -2 -14 -19 26559.5 2061.31  33
  -2 -14 -19 23037.3 1829.41   6
  -2 -14 -20-64.3288 142.658  33
  -2  14 -20-198.783 184.368  22
  -2 -14 -20-202.273 197.763   6
  -2 -14 -20-241.172 299.673  26
   2 -14  20 386.436 281.262  31
   2 -14  21 7979.92 860.978  31
  -2 -14 -21 7375.02 955.944  26
  -2 -14 -21 8410.07 960.438  33
  -2 -14 -22 642.193 269.498  26
  -2  14 -22 186.978 149.808  20
  -2 -15  22 1340.04 351.508  31
   2 -15 -22 1067.36 300.759  26
   2  15 -22 1753.66 411.852  22
  -2 -15  21 336.880 310.438  31
   2 -15 -21-104.416 182.377  26
   2  15 -21-41.7877 129.669  22
   2 -15 -20 1826.69 474.041  26
  -2 -15  20 2194.89 495.159  31
   2  15 -20 1641.21 449.185  22
  -2 -15  19 260.134 193.646  31
   2 -15 -19-87.3037 168.778  26
  -2 -15  18 11736.2 1282.38  31
   2 -15 -18 10590.7 1277.18  26
   2 -15 -17 1159.58 436.136  26
  -2 -15  17 837.660 454.449  19
   2 -15 -16 6245.35 974.661  26
  -2 -15  16 4734.27 911.768  19
   2 -15 -16 6007.47 838.135  29
   2 -15 -15 5347.09 922.282  26
  -2 -15  15 4755.43 863.603  35
   2 -15 -15 6501.56 894.829  29
  -2 -15  15 6615.31 1060.38  19
   2 -15 -14 13324.2 1355.46  29
  -2 -15  14 12605.4 1470.65  35
  -2 -15  14 14663.4 1661.89  19
   2 -15 -14 14960.6 1578.47  26
  -2 -15  13 49.2676 183.426  35
   2 -15 -13 131.176 171.971  29
  -2 -15  13 77.8686 169.441  19
   2 -15 -13 157.358 149.414  26
   2 -15 -12 144.161 217.864  26
  -2 -15  12 265.414 225.975  35
  -2 -15  12 655.077 348.583  19
   2 -15 -12-19.5709 175.222  29
   2 -15 -11 14877.9 1483.44  29
  -2 -15  11 17276.3 1733.33  35
  -2 -15  11 17325.3 1807.85  19
   2 -15 -11 17872.9 1720.52  26
   2 -15 -10 11278.4 1304.30  26
  -2 -15  10 11134.8 1326.64  35
   2 -15 -10 9074.85 1113.55  29
  -2 -15  10 6593.27 1090.80  18
  -2 -15  10 10322.4 1341.63  19
  -2 -15   9 11877.6 1446.70  18
  -2 -15   9 15662.5 1684.15  19
  -2 -15   9 14942.7 1567.74  35
   2 -15  -9 13680.8 1386.28  29
   2 -15  -9 16860.1 1619.22  26
  -2  15   8 45259.7 3245.97  16
  -2 -15   8 52623.0 3444.39  18
  -2 -15   8 55610.8 3567.77  19
   2 -15  -8 50066.5 3125.80  29
   2 -15  -7 631.884 297.158  26
  -2  15   7-3.01585 166.767  16
   2 -15  -7 531.753 280.490  29
  -2 -15   7 212.384 192.734  18
  -2 -15   7 30.8304 202.374  19
  -2  15   6 7642.01 1062.41  16
  -2 -15   6 7666.08 1107.13  19
   2 -15  -6 7511.22 959.223  29
   2 -15  -6 9482.34 1150.52  26
  -2 -15   6 6739.90 1014.29  18
  -2  15   5 2474.80 563.199  16
   2 -15  -5 2182.77 491.377  29
  -2 -15   5 2242.32 558.276  18
  -2  15   5 2570.91 539.074  15
   2 -15  -5 3134.88 637.605  26
  -2 -15   5 2404.23 598.331  19
   2 -15  -4 48389.4 2960.59  29
  -2 -15   4 41788.7 3101.55  26
  -2 -15   4 51461.2 3266.71  18
  -2  15   4 53340.3 3312.10  16
   2 -15  -4 61692.6 3433.81  26
  -2  15   4 56460.9 3119.58  15
  -2 -15   4 53669.3 3429.86  19
  -2  15   3 2844.13 631.557  16
  -2  15   3 2784.89 524.484  15
  -2 -15   3 3399.10 745.136  19
  -2 -15   3 2428.50 578.158  26
   2 -15  -3 3202.46 580.574  29
   2 -15  -3 2664.75 573.224  26
  -2 -15   3 2903.89 629.149  18
  -2  15   2 46555.1 2946.41  16
  -2 -15   2 35315.9 2719.35  26
  -2  15   2 41978.7 2652.85  15
   2 -15  -2 43013.9 2597.63  29
   2 -15  -2 47238.2 2966.24  26
  -2 -15   2 45130.3 2882.89  18
   2 -15  -1-312.506 334.056  26
  -2 -15   1-66.0738 198.801  18
  -2 -15   1-216.053 329.660  26
   2 -15  -1 40.7959 90.8118  29
  -2  15   1 45.3710 244.149  16
   2 -15   0 926.662 352.242  26
  -2 -15   0 1430.97 395.418  26
  -2  15   0 1003.69 326.339  15
   2 -15   0 1871.16 412.518  29
  -2  15   0 1312.07 396.012  16
  -2 -15   0 1398.66 384.712  18
  -2 -15  -1 5672.15 884.101  26
   2 -15   1 5181.54 853.874  26
  -2 -15  -1 6343.19 915.771  18
  -2 -15  -2 140033. 6248.26  18
  -2 -15  -2 136636. 6281.02  26
   2 -15   3 5923.94 949.148  26
  -2 -15  -3 8036.48 1064.58  26
  -2 -15  -3 8575.16 1073.98  18
  -2 -15  -4 2569.49 612.899  26
  -2 -15  -4 2198.41 527.418  18
  -2 -15  -5 318.123 229.345  18
  -2 -15  -5 106.187 177.200  29
  -2 -15  -5 335.638 257.224  26
  -2 -15  -6 74954.5 4213.52  29
  -2 -15  -6 83974.3 4544.34  26
  -2 -15  -6 86255.7 4533.58  18
  -2 -15  -7 25367.1 1970.87  29
  -2 -15  -7 28432.6 2226.42  26
  -2 -15  -8 4823.05 828.324  33
  -2 -15  -8 5249.17 878.394  26
  -2 -15  -9 26898.9 2171.04  26
  -2 -15  -9 23802.3 2034.04  33
   2 -15   9 25757.8 1992.01  35
  -2  15  -9 24129.2 2003.84  10
  -2 -15 -10 11498.0 1355.38  33
  -2 -15 -10 14728.9 1551.98  26
  -2  15 -10 12447.8 1362.01  10
  -2  15 -11 6594.73 975.101  10
  -2 -15 -11 7736.83 1097.66  26
  -2 -15 -11 6986.76 1025.16  33
  -2 -15 -12 54578.5 3461.62  26
  -2  15 -12 49401.0 3222.44  10
  -2 -15 -12 50503.2 3291.12  33
  -2 -15 -13 16.4601 195.734  26
  -2  15 -13-133.450 212.161  10
  -2 -15 -13 147.895 177.580  33
  -2 -15 -14 3712.95 742.030  33
  -2  15 -14 3308.64 695.869  10
  -2 -15 -14 3994.74 806.974  26
  -2 -15 -15 161.733 230.909  26
  -2  15 -15 267.163 283.462  10
  -2 -15 -15 133.851 145.737  33
  -2 -15 -16 69148.9 4091.56  26
  -2 -15 -16 65829.3 3912.00  33
  -2  15 -16 70932.4 3693.43   8
  -2  15 -16 64796.3 3859.23  10
  -2 -15 -17 10868.6 1255.45  33
  -2  15 -17 12322.6 1159.68   8
  -2 -15 -17 11364.1 1348.71  26
  -2 -15 -18 179.168 155.277  33
   2 -15  18 397.548 248.194  31
  -2 -15 -18 215.084 252.842  26
  -2 -15 -19 208.775 226.163  33
   2 -15  19 272.958 169.934  31
  -2 -15 -19-123.929 272.428  26
  -2 -15 -20 12445.3 1249.92  26
  -2 -15 -20 11167.6 1128.39  33
   2 -15  20 11453.7 1069.92  31
  -2 -15 -21 470.454 244.328  26
   2 -16 -21 2559.81 515.254  26
  -2 -16  21 2157.72 470.812  31
  -2 -16  20 1108.55 356.191  31
   2  16 -20 1025.28 289.253  22
   2 -16 -20 832.599 332.833  26
  -2 -16  19 9462.36 1068.58  31
   2  16 -19 9941.61 1080.94  22
   2 -16 -19 8862.62 1089.03  26
  -2 -16  18-44.4907 188.009  31
   2 -16 -18 32.4766 131.619  26
   2 -16 -17 1298.21 388.841  26
  -2 -16  17 1175.69 408.113  19
   2 -16 -17 1998.91 446.541  29
   2 -16 -16 301.704 288.318  26
   2 -16 -16 280.251 141.101  29
  -2 -16  16 253.386 266.029  19
   2 -16 -15 3660.96 758.618  26
  -2 -16  15 2877.10 653.569  35
   2 -16 -15 4126.02 685.088  29
  -2 -16  15 3152.83 698.751  19
   2 -16 -14 398.621 237.607  26
   2 -16 -14 74.2225 174.738  29
  -2 -16  14-10.8088 147.909  35
  -2 -16  14 15.6422 235.490  19
   2 -16 -13 302.392 225.832  29
  -2 -16  13 323.379 208.417  35
   2 -16 -13 88.7087 286.842  26
  -2 -16  13 97.2450 280.269  19
   2 -16 -12 1002.80 388.146  26
  -2 -16  12 1385.92 492.177  35
   2 -16 -12 1278.55 407.745  29
  -2 -16  12 1668.57 556.741  19
  -2  16  11 2639.50 655.770  16
   2 -16 -11 4224.08 756.087  29
   2 -16 -11 3649.60 768.597  26
  -2 -16  11 3423.35 779.572  19
  -2 -16  11 3371.91 786.728  35
  -2 -16  10 7520.99 1104.42  35
   2 -16 -10 7765.96 1090.81  26
   2 -16 -10 5840.25 905.740  29
  -2 -16  10 6651.71 1087.35  19
  -2  16  10 5424.78 954.612  16
  -2  16   9 9749.72 1283.34  16
   2 -16  -9 12785.1 1426.63  26
   2 -16  -9 10341.9 1185.59  29
  -2 -16   9 10421.2 1378.26  19
  -2 -16   9 9157.49 1235.99  35
  -2 -16   9 8520.11 1232.01  18
   2 -16  -8 13733.0 1480.87  26
   2 -16  -8 11757.5 1272.23  29
  -2 -16   8 10565.4 1353.29  18
  -2 -16   8 12585.4 1504.50  19
  -2  16   8 11808.7 1412.54  16
  -2 -16   7 5778.54 1015.08  19
  -2 -16   7 4614.79 837.009  18
   2 -16  -7 6631.74 1007.38  26
   2 -16  -7 5170.70 833.123  29
  -2  16   7 5631.52 950.284  16
   2 -16  -6 2436.33 576.774  29
  -2 -16   6 1749.61 510.817  18
  -2 -16   6 2647.32 679.272  19
   2 -16  -6 2714.32 651.767  26
   2 -16  -5 125687. 6156.27  29
   2 -16  -5 135651. 6554.53  26
  -2 -16   5 122721. 6459.40  18
  -2 -16   5 128422. 6640.75  19
  -2  16   5 134203. 6545.94  16
   2 -16  -4 129.763 139.453  29
  -2  16   4-46.6447 128.344  16
   2 -16  -4-170.348 167.990  26
  -2 -16   4-158.378 298.759  26
  -2 -16   4 141.930 148.629  18
  -2 -16   4 174.919 160.171  19
   2 -16  -3 1172.54 391.895  29
  -2 -16   3-85.9851 294.179  26
  -2 -16   3 926.837 381.261  19
   2 -16  -3 413.668 245.174  26
  -2  16   3 276.523 175.092  16
  -2 -16   3 414.384 262.536  18
   2 -16  -2 37072.0 2692.87  26
  -2  16   2 40581.9 2749.00  16
  -2 -16   2 33557.0 2680.17  19
   2 -16  -2 38914.5 2418.55  29
  -2 -16   2 30230.1 2501.52  26
  -2 -16   2 37234.6 2642.39  18
   2 -16  -1 37322.0 2795.94  26
  -2 -16   1 41928.4 2834.55  18
   2 -16  -1 42000.1 2544.54  29
  -2  16   1 47216.4 2980.22  16
  -2 -16   1 36597.7 2764.23  26
  -2 -16   0 7693.41 1088.85  26
   2 -16   0 7297.90 1078.22  26
   2 -16   0 10096.1 1021.66  29
  -2 -16   0 9142.96 1145.59  18
   2 -16   1 4170.91 814.595  26
  -2 -16  -1 4561.16 806.153  26
  -2 -16  -1 4861.50 817.368  18
   2 -16   2 8449.28 1204.16  26
  -2 -16  -2 10604.2 1254.07  18
  -2 -16  -2 10521.4 1261.65  26
  -2 -16  -3 84901.1 4621.58  18
  -2 -16  -3 82611.3 4654.80  26
  -2 -16  -4 20094.7 1877.06  26
  -2 -16  -4 23220.8 1936.26  18
  -2 -16  -5 28744.1 2283.95  18
  -2 -16  -5 30424.7 2363.56  26
  -2 -16  -6 2056.07 573.295  26
  -2 -16  -6 1933.38 505.024  18
  -2 -16  -7 13089.7 1424.33  18
  -2 -16  -7 12960.8 1464.02  26
  -2 -16  -8 12438.7 1405.91  18
  -2 -16  -8 12703.6 1463.88  26
   2 -16   9 27494.0 2065.90  35
  -2 -16  -9 26708.6 2214.33  26
  -2  16  -9 21295.9 1928.63  10
  -2 -16  -9 27614.3 2200.90  18
  -2 -16 -10 6237.05 976.786  26
  -2  16 -10 4251.96 800.067  10
  -2 -16 -11 14601.7 1551.31  33
  -2  16 -11 15110.8 1533.64  10
  -2 -16 -11 16556.9 1678.25  26
  -2 -16 -12 3749.51 747.702  33
  -2 -16 -12 4468.37 830.500  26
  -2  16 -12 4334.72 775.015  10
  -2 -16 -13 22458.6 1995.70  26
  -2 -16 -13 18098.0 1777.75  33
  -2  16 -13 20747.5 1814.25  10
  -2 -16 -14 5503.70 939.647  26
  -2  16 -14 5620.82 870.100  10
  -2 -16 -14 5405.15 873.961  33
  -2  16 -15 31689.5 2040.13   8
  -2 -16 -15 26229.2 2208.85  26
  -2 -16 -15 25949.9 2114.61  33
  -2  16 -15 25258.3 2046.55  10
  -2 -16 -16 183.524 175.174  33
  -2 -16 -16 300.529 221.798  26
  -2 -16 -17 23357.5 1881.00  33
  -2 -16 -17 24366.0 2000.01  26
  -2 -16 -18 2534.29 564.338  33
   2 -16  18 3568.65 597.310  31
  -2 -16 -18 3058.91 620.643  26
   2 -16  19 23893.2 1662.51  31
  -2 -16 -19 23362.0 1829.54  26
  -2 -16 -20 507.910 213.871  26
  -2 -17  20 6212.27 761.913  31
  -2 -17  19 364.756 223.464  31
  -2  17  19 182.076 200.839  16
   2 -17 -19 3.34416 151.658  26
  -2 -17  18 11817.2 1153.84  31
  -2  17  18 8291.88 1048.99  16
   2 -17 -18 10285.4 1158.60  26
   2 -17 -17 7043.86 831.257  29
  -2 -17  17 4900.02 814.839  19
   2 -17 -17 8345.16 1047.00  26
  -2 -17  17 9649.22 1072.05  31
  -2  17  17 6069.34 907.280  16
   2 -17 -16 2128.75 468.027  29
  -2  17  16 1596.11 503.575  16
   2 -17 -16 2079.82 554.112  26
  -2 -17  16 1451.94 456.644  19
  -2 -17  15 434.879 320.765  19
   2 -17 -15 344.575 246.506  29
  -2 -17  15 172.725 209.647  35
  -2  17  15-216.769 167.979  16
   2 -17 -14 22005.0 1931.59  26
   2 -17 -14 21156.4 1716.51  29
  -2 -17  14 18279.4 1787.19  35
  -2  17  14 18288.9 1802.51  16
  -2 -17  14 19852.1 1925.45  19
  -2  17  13 7072.94 1081.26  16
   2 -17 -13 9557.98 1225.56  26
   2 -17 -13 8167.92 1037.31  29
  -2 -17  13 9373.25 1266.39  19
  -2 -17  13 8928.79 1197.28  35
  -2  17  12 4042.42 807.091  16
   2 -17 -12 4879.67 813.400  29
  -2 -17  12 4985.74 890.870  35
   2 -17 -12 5427.81 923.514  26
  -2 -17  12 5605.60 997.102  19
   2 -17 -11 1372.50 504.028  26
  -2 -17  11 1303.56 446.706  19
   2 -17 -11 1139.70 405.449  29
  -2 -17  11 938.826 409.984  35
  -2  17  11 803.841 403.461  16
   2 -17 -10 4837.18 822.773  29
   2 -17 -10 5723.76 967.546  26
  -2 -17  10 5373.84 922.137  35
  -2 -17  10 6282.75 1056.88  19
  -2  17  10 5057.12 912.178  16
  -2  17   9 8293.71 1192.18  16
   2 -17  -9 8521.83 1099.50  29
  -2 -17   9 9513.96 1333.13  19
   2 -17  -9 8779.65 1194.83  26
  -2 -17   9 8044.75 1136.99  35
  -2 -17   9 7364.53 1138.64  18
   2 -17  -8 9091.57 1217.72  26
  -2  17   8 7373.51 1084.34  16
  -2 -17   8 6796.86 1112.04  19
   2 -17  -8 7233.50 992.329  29
  -2 -17   8 6280.79 1055.41  18
   2 -17  -7 26338.4 2189.78  26
  -2 -17   7 23878.5 2202.40  19
  -2 -17   7 22950.2 2114.76  18
   2 -17  -7 23612.8 1942.12  29
  -2  17   7 24983.9 2148.19  16
  -2  17   6 774.387 338.251  16
   2 -17  -6-44.8491 178.432  26
   2 -17  -6 320.658 124.473  29
  -2 -17   6 905.633 489.052  18
  -2 -17   6 1479.31 632.749  19
  -2  17   5 2912.84 677.546  16
  -2 -17   5 2234.76 651.684  18
   2 -17  -5 2087.35 592.504  26
   2 -17  -5 2549.63 565.520  29
  -2 -17   5 1972.22 579.891  19
  -2  17   4 17317.4 1700.28  16
  -2 -17   4 14718.5 1625.72  18
   2 -17  -4 16658.9 1508.51  29
  -2 -17   4 16590.5 1763.09  19
   2 -17  -4 14834.9 1651.18  26
   2 -17  -3 13069.1 1506.46  26
  -2 -17   3 12414.9 1441.67  18
  -2 -17   3 13850.2 1592.36  19
  -2  17   3 14837.0 1539.10  16
   2 -17  -3 14805.5 1371.71  29
  -2 -17   3 9960.65 1329.61  26
  -2 -17   2 7216.64 1113.86  19
   2 -17  -2 4759.46 869.283  26
   2 -17  -2 6727.81 885.077  29
  -2  17   2 6714.16 1007.96  16
  -2 -17   2 4682.47 844.739  26
  -2 -17   2 7074.28 1159.17  18
  -2 -17   1 13509.2 1486.13  18
   2 -17  -1 14075.0 1301.98  29
  -2 -17   1 12310.9 1454.44  26
   2 -17  -1 10972.1 1390.50  26
   2 -17   0 16788.6 1806.01  26
  -2 -17   0 21519.8 1910.20  18
  -2 -17   0 17832.2 1823.77  26
  -2 -17  -1 9740.36 1263.56  26
   2 -17   1 7711.46 1153.01  26
  -2 -17  -1 10377.0 1263.36  18
  -2 -17  -2 47377.1 3245.80  26
  -2 -17  -2 49784.1 3220.40  18
  -2 -17  -3 22856.0 2064.35  26
  -2 -17  -3 24316.1 2061.50  18
  -2 -17  -4 7835.94 1096.35  18
  -2 -17  -4 8696.70 1189.86  26
  -2 -17  -5 29186.3 2367.04  26
  -2 -17  -5 28089.4 2270.88  18
  -2 -17  -6 53721.3 3419.23  18
  -2 -17  -6 53163.0 3466.98  26
  -2 -17  -7 17926.0 1751.21  18
  -2 -17  -7 17231.8 1752.48  26
  -2 -17  -8 24376.4 2127.24  26
   2 -17   8 21674.7 1858.50  35
  -2  17  -8 21413.6 1882.54  10
  -2 -17  -8 23865.1 2046.02  18
  -2 -17  -9 180.948 209.399  26
  -2 -17  -9 43.9414 185.159  18
  -2  17  -9-148.589 154.006  10
   2 -17   9 46.8027 173.022  35
  -2  17 -10 668.297 274.472  10
  -2 -17 -10 510.652 303.541  26
  -2 -17 -10 417.377 233.033  18
  -2  17 -11 5429.36 862.871  10
  -2 -17 -11 5194.62 900.046  18
  -2 -17 -11 5990.81 994.159  26
  -2 -17 -12 18095.5 1767.17  26
  -2  17 -12 15400.7 1523.80  10
  -2 -17 -12 16100.9 1631.97  18
  -2 -17 -13 13386.6 1464.62  26
  -2  17 -13 11851.7 1305.72  10
  -2 -17 -13 12943.0 1434.47  18
  -2 -17 -14 1752.19 497.846  26
  -2  17 -14 1757.79 464.821  10
  -2 -17 -14 3402.13 721.142  18
  -2 -17 -15 14699.4 1515.92  26
  -2  17 -15 13039.1 1334.36  10
  -2 -17 -15 15592.1 1524.49  18
  -2 -17 -16 27715.2 2169.77  26
  -2 -17 -16 27978.0 2131.34  18
  -2 -17 -17 22410.9 1850.69  18
  -2 -17 -17 21533.8 1808.70  26
   2 -17  17 23634.8 1716.88  31
  -2 -17 -18 184.456 209.480  26
   2 -17  18 445.533 253.714  31
  -2 -17 -18-83.1904 234.134  18
  -2 -18  18 3362.36 560.027  31
   2 -18 -18 3030.36 576.251  26
  -2 -18  17 4171.30 660.971  31
  -2  18  17 3091.31 591.891  16
   2 -18 -17 2959.64 492.274  29
   2 -18 -16 8783.85 1078.17  26
  -2  18  16 9175.63 1086.76  16
  -2 -18  16 5381.38 866.050  19
   2 -18 -16 8132.86 919.304  29
  -2 -18  16 11767.8 1152.67  31
   2 -18 -15 12691.6 1202.34  29
  -2  18  15 12388.3 1326.19  16
  -2 -18  15 9956.17 1234.44  19
   2 -18 -15 12002.3 1320.45  26
  -2  18  14 1237.00 437.658  16
   2 -18 -14 1729.65 532.010  26
  -2 -18  14 1349.92 452.747  19
   2 -18 -14 1293.03 371.966  29
  -2 -18  14 570.008 306.521  35
  -2  18  13-270.070 191.317  16
  -2 -18  13-61.4467 173.999  35
   2 -18 -13 154.779 212.812  26
   2 -18 -13-223.507 202.581  29
   2 -18 -12 4065.34 709.636  29
   2 -18 -12 4292.22 823.353  26
  -2 -18  12 4057.09 835.262  19
  -2 -18  12 5082.11 893.151  35
  -2  18  12 3439.27 720.371  16
   2 -18 -11 6382.00 988.606  26
  -2  18  11 5730.16 919.418  16
  -2 -18  11 6779.57 1055.18  19
   2 -18 -11 5885.98 900.729  29
  -2 -18  11 6345.96 982.329  35
  -2  18  10 4791.81 852.030  16
   2 -18 -10 6072.85 991.617  26
  -2 -18  10 5052.04 930.021  19
  -2 -18  10 4950.83 889.770  35
   2 -18 -10 5552.91 851.082  29
   2 -18  -9 2590.79 625.408  26
  -2  18   9 2325.93 672.392  16
  -2 -18   9 2478.10 667.811  19
  -2 -18   9 2187.72 619.257  35
   2 -18  -9 1973.39 491.204  29
  -2 -18   8 500.031 231.369  18
   2 -18  -8 1050.29 427.164  26
  -2 -18   8 706.199 383.467  35
   2 -18  -8 1516.62 465.742  29
  -2 -18   8 1281.15 461.500  19
  -2  18   8 1281.66 450.497  16
  -2 -18   7 34.8211 300.674  18
   2 -18  -7 33.6470 179.799  29
  -2  18   7 287.613 254.595  16
   2 -18  -7 150.938 158.103  26
  -2 -18   7 156.488 212.977  19
  -2 -18   6 59274.5 4049.06  18
   2 -18  -6 74599.1 3993.50  29
   2 -18  -6 70614.2 4229.37  26
  -2 -18   6 72340.3 4370.36  19
  -2  18   6 73108.2 4212.79  16
   2 -18  -5 7466.43 994.808  29
  -2  18   5 7397.76 1065.16  16
  -2 -18   5 7067.89 1086.60  18
  -2 -18   5 6793.57 1108.16  19
   2 -18  -5 6750.39 1094.78  26
   2 -18  -4-8.23027 206.764  26
   2 -18  -4 124.269 131.445  29
  -2 -18   4 96.6868 194.472  18
  -2  18   4-252.509 308.562  16
  -2 -18   4 523.078 374.682  19
   2 -18  -3 534.495 273.019  26
   2 -18  -3 1010.08 329.192  29
  -2  18   3 1081.38 386.573  16
  -2 -18   3 302.951 212.023  18
  -2 -18   3 991.491 479.495  19
   2 -18  -2 16592.0 1737.13  26
  -2 -18   2 12766.4 1562.18  26
  -2 -18   2 17472.8 1823.81  19
  -2 -18   2 16531.6 1704.09  18
   2 -18  -2 18918.8 1563.79  29
  -2 -18   1 230.123 303.180  19
  -2 -18   1 192.171 166.973  26
   2 -18  -1 569.202 255.795  29
  -2 -18   1 384.826 229.731  18
   2 -18  -1 67.9662 250.205  26
  -2 -18   0 25384.6 2288.64  26
   2 -18   0 32614.5 2082.83  29
  -2 -18   0 29046.6 2318.76  18
   2 -18   0 22159.8 2171.20  26
  -2 -18  -1 4405.88 841.345  26
  -2 -18  -1 5554.81 929.665  18
  -2 -18  -2 383.532 210.522  26
  -2 -18  -2 256.811 154.579  18
  -2 -18  -3 19138.2 1825.43  18
  -2 -18  -3 18329.8 1827.35  26
  -2 -18  -4 19659.2 1865.18  18
  -2 -18  -4 19384.2 1888.66  26
  -2 -18  -5 28693.3 2391.67  26
  -2 -18  -5 31475.4 2432.77  18
  -2 -18  -6 5423.12 912.433  18
  -2 -18  -6 5112.40 915.430  26
  -2 -18  -7-22.2402 184.842  26
  -2 -18  -7 620.673 419.359  18
   2 -18   8 43099.4 2795.00  35
  -2 -18  -8 42084.4 2999.93  26
  -2  18  -8 37318.1 2683.02  10
  -2 -18  -8 46060.7 3010.79  18
  -2  18  -9 7784.19 1043.98  10
  -2 -18  -9 8690.56 1192.95  18
  -2 -18  -9 8676.68 1194.49  26
  -2 -18 -10 22429.4 2028.12  26
  -2 -18 -10 24693.0 2058.31  18
  -2  18 -10 21127.5 1828.19  10
  -2 -18 -11-53.5030 292.131  18
  -2 -18 -11-141.526 222.584  26
  -2  18 -11-18.9916 163.696  10
  -2 -18 -12 3426.68 700.980  18
  -2  18 -12 3581.54 668.286  10
  -2 -18 -12 3184.26 705.232  26
  -2 -18 -13 6353.36 981.050  26
  -2 -18 -13 6817.54 967.654  18
  -2  18 -13 5906.13 849.658  10
  -2  18 -14 53336.9 3264.91  10
  -2 -18 -14 63586.2 3603.70  18
  -2 -18 -14 64232.2 3658.75  26
  -2 -18 -15 18833.1 1686.74  26
  -2 -18 -15 19576.6 1675.26  18
  -2 -18 -16 1034.77 333.383  26
  -2 -18 -16 453.438 202.821  18
  -2 -18 -17 328.731 200.733  26
   2 -18  17 299.930 202.212  31
  -2 -18 -17 277.162 244.363  18
  -2 -19  17 6907.10 792.481  31
  -2 -19  16 190.207 128.491  31
   2 -19 -16 10.1080 181.797  26
  -2 -19  16-347.361 211.783  19
   2 -19 -15 1858.31 392.176  29
   2 -19 -15 2194.47 518.526  26
  -2 -19  15 1907.82 535.226  19
  -2  19  15 2755.79 573.440  16
  -2  19  14 1189.19 411.607  16
   2 -19 -14 1149.24 407.337  26
  -2 -19  14 1439.97 435.605  19
   2 -19 -14 837.375 288.379  29
  -2 -19  14 581.440 271.789  35
   2 -19 -13 3747.34 648.371  29
  -2 -19  13 3299.73 654.359  35
   2 -19 -13 3640.01 690.839  26
  -2 -19  13 3400.53 720.558  19
  -2  19  13 4395.17 740.359  16
  -2  19  12 181.007 268.960  16
   2 -19 -12 345.106 326.843  26
  -2 -19  12-43.4475 128.115  19
  -2 -19  12 160.500 193.113  35
   2 -19 -12 65.5825 193.781  29
   2 -19 -11 284.054 223.290  26
   2 -19 -11-96.9140 157.664  29
  -2 -19  11-30.1651 151.117  35
  -2 -19  11 556.024 335.122  19
  -2  19  11 93.4556 192.036  16
  -2  19  10 3611.68 710.458  16
   2 -19 -10 3928.87 777.290  26
  -2 -19  10 3900.38 782.404  19
  -2 -19  10 3772.91 744.680  35
   2 -19 -10 4494.12 758.693  29
   2 -19  -9 14125.1 1408.12  29
   2 -19  -9 14078.5 1548.99  26
  -2 -19   9 14969.7 1646.06  19
  -2 -19   9 15078.4 1573.13  35
  -2  19   9 13752.1 1486.12  16
  -2 -19   8 2469.60 609.268  35
   2 -19  -8 1740.27 507.391  29
  -2  19   8 2735.66 602.937  16
  -2 -19   8 856.757 390.425  18
  -2 -19   8 2565.51 682.305  19
   2 -19  -8 1802.49 522.973  26
   2 -19  -7 37304.9 2502.04  29
  -2  19   7 39158.9 2699.75  16
  -2 -19   7 29571.8 2530.53  18
  -2 -19   7 33903.5 2598.47  35
   2 -19  -7 32293.6 2593.70  26
  -2 -19   7 39128.8 2853.38  19
  -2  19   6 831.067 380.231  16
   2 -19  -6 650.227 258.141  29
   2 -19  -6 1133.02 417.780  26
  -2 -19   6 983.772 464.704  19
  -2 -19   6 1275.40 500.429  18
  -2  19   5 11614.8 1347.82  16
   2 -19  -5 10008.3 1322.28  26
   2 -19  -5 11000.8 1189.09  29
  -2 -19   5 10418.6 1349.76  18
  -2 -19   5 9967.75 1364.08  19
   2 -19  -4 2373.40 622.182  26
   2 -19  -4 2931.17 601.907  29
  -2 -19   4 2258.46 638.796  19
  -2 -19   4 2132.97 605.549  18
   2 -19  -3 30875.7 2604.01  26
  -2 -19   3 38775.4 2891.97  19
   2 -19  -3 39757.1 2511.37  29
  -2 -19   3 35251.7 2702.93  18
   2 -19  -2 5055.53 757.165  29
   2 -19  -2 4200.56 825.067  26
  -2 -19   2 5030.49 905.589  18
  -2 -19   2 4561.13 912.205  19
   2 -19  -1 6167.54 815.291  29
  -2 -19   1 3546.92 770.674  26
   2 -19  -1 4718.67 898.945  26
  -2 -19   1 5477.74 973.456  19
  -2 -19   1 5886.09 968.894  18
  -2 -19   0 3693.26 836.950  19
  -2 -19   0 2123.02 516.591  26
  -2 -19   0 2347.20 608.329  18
   2 -19   0 4321.52 663.213  29
  -2 -19  -1 12804.2 1557.39  19
  -2 -19  -1 10837.4 1397.13  26
  -2 -19  -1 14434.6 1557.94  18
  -2 -19  -2 2081.84 579.932  26
  -2 -19  -2 2838.01 661.065  18
  -2 -19  -3 37480.3 2846.26  26
  -2 -19  -3 41190.1 2871.49  18
  -2 -19  -4-61.8446 250.907  26
  -2 -19  -4 532.248 269.617  18
  -2 -19  -5 6802.88 1061.61  26
  -2 -19  -5 7631.80 1116.99  18
  -2 -19  -6 1610.88 546.947  26
  -2 -19  -6 2154.51 577.327  18
  -2 -19  -7 41833.8 2990.45  26
   2 -19   7 44445.8 2830.44  35
  -2  19  -7 41114.9 2753.38  10
  -2 -19  -7 45684.7 3019.03  18
  -2 -19  -8 10313.1 1318.71  26
   2 -19   8 10827.0 1197.16  35
  -2  19  -8 10176.1 1164.67  10
  -2 -19  -8 10462.9 1270.68  18
  -2 -19  -9 205.660 162.899  18
  -2  19  -9 328.580 250.075  10
  -2 -19  -9 124.007 260.026  26
  -2 -19 -10 854.447 461.525  26
  -2  19 -10 864.509 332.909  10
  -2 -19 -10 345.940 264.451  18
  -2 -19 -11 45516.2 3092.10  26
  -2  19 -11 47411.1 2898.99  10
  -2 -19 -11 51014.8 3132.81  18
  -2  19 -12 676.365 281.958  10
  -2 -19 -12 639.274 277.581  26
  -2 -19 -12 988.953 378.411  18
  -2  19 -13 9790.38 1060.17  10
  -2 -19 -13 11194.1 1239.88  26
  -2 -19 -13 11511.1 1233.52  18
  -2 -19 -14 5878.07 882.876  26
  -2 -19 -14 4556.83 749.864  18
  -2 -19 -15 33539.0 2223.74  18
  -2 -19 -15 31300.4 2193.06  26
  -2 -20  15 2005.27 403.681  31
   2 -20 -14 3050.56 577.381  26
  -2 -20  14 1891.85 422.217  19
   2 -20 -13 2414.98 485.561  29
   2 -20 -13 2081.72 518.069  26
  -2 -20  13 2020.59 462.861  35
  -2 -20  13 2743.40 580.916  19
   2 -20 -12 2218.53 523.139  26
   2 -20 -12 1798.73 422.939  29
  -2 -20  12 2679.94 595.758  19
  -2 -20  12 1529.55 413.523  35
  -2  20  11 6970.95 932.368  16
   2 -20 -11 7529.08 932.432  29
  -2 -20  11 7444.94 1017.14  19
  -2 -20  11 7391.71 993.929  35
   2 -20 -11 6787.40 986.085  26
   2 -20 -10 7249.33 932.448  29
  -2 -20  10 6356.67 936.511  35
   2 -20 -10 6668.88 984.251  26
  -2 -20  10 7862.12 1073.67  19
  -2  20  10 8318.31 1031.81  16
  -2 -20   9 103.602 235.223  35
  -2  20   9 121.002 112.462  16
   2 -20  -9 184.310 200.992  29
   2 -20  -9-384.474 326.701  26
  -2 -20   9-406.688 334.131  19
   2 -20  -8-205.666 265.448  29
  -2 -20   8 22.6174 204.465  19
  -2 -20   8-97.4551 270.085  35
  -2  20   8 247.693 137.171  16
   2 -20  -8 254.595 243.443  26
  -2 -20   7 1532.53 509.988  18
  -2  20   7 2363.68 561.204  16
  -2 -20   7 2577.04 717.123  19
  -2 -20   7 2508.34 596.518  35
   2 -20  -7 2019.04 551.231  26
   2 -20  -7 2949.08 566.090  29
   2 -20  -6 23775.1 1802.57  29
   2 -20  -6 17092.2 1774.65  26
  -2 -20   6 18049.4 1795.94  18
  -2 -20   6 22433.0 2032.94  19
   2 -20  -5 3238.53 617.207  29
  -2 -20   5 2305.25 568.103  18
   2 -20  -5 3011.40 685.754  26
  -2 -20   5 3984.70 812.615  19
   2 -20  -4 14435.9 1364.24  29
  -2 -20   4 15037.5 1628.53  18
   2 -20  -4 12096.0 1462.35  26
  -2 -20   4 15337.1 1663.30  19
   2 -20  -3 13388.3 1262.53  29
  -2 -20   3 9809.42 1279.17  18
   2 -20  -3 9671.44 1291.86  26
  -2 -20   3 10564.9 1384.22  19
   2 -20  -2 4429.17 840.716  19
   2 -20  -2 5950.31 819.326  29
  -2 -20   2 4517.49 839.029  18
  -2 -20   2 5907.67 1026.11  19
   2 -20  -2 4188.50 831.219  26
   2 -20  -1 78.6811 116.706  29
  -2 -20   1-224.370 325.237  19
  -2 -20   1-244.003 270.539  18
  -2 -20   0 20996.7 2021.31  26
  -2 -20   0 24377.4 2082.52  18
  -2 -20   0 25625.9 2250.11  19
  -2 -20  -1 87.5617 235.922  18
  -2 -20  -1-55.1133 222.765  26
  -2 -20  -1 305.560 196.700  19
  -2 -20  -2 198.007 303.464  19
  -2 -20  -2 23.7145 212.117  18
  -2 -20  -2-191.063 310.165  26
  -2 -20  -3 991.546 482.143  26
  -2 -20  -3 877.099 338.527  18
  -2 -20  -3 561.363 372.615  19
  -2 -20  -4 55220.7 3401.09  18
  -2 -20  -4 49384.9 3394.92  26
  -2 -20  -5-330.313 309.488  26
  -2 -20  -5-25.8155 156.198  18
  -2 -20  -6 917.663 359.928  26
  -2 -20  -6 1273.50 434.649  18
   2 -20   6 1866.06 483.333  35
  -2  20  -6 1438.05 399.718  10
  -2 -20  -7 7073.61 1062.93  26
   2 -20   7 8339.90 1004.11  35
  -2 -20  -7 7789.98 1061.92  18
  -2  20  -7 7772.73 977.597  10
  -2 -20  -8 31581.4 2489.15  26
  -2 -20  -8 37424.9 2560.39  18
  -2  20  -8 35575.8 2346.60  10
  -2 -20  -9 1765.73 533.246  26
  -2 -20  -9 1927.19 514.511  18
  -2  20  -9 1860.19 438.513  10
  -2  20 -10 33274.1 2209.47  10
  -2 -20 -10 35324.6 2433.01  18
  -2 -20 -10 33600.8 2452.41  26
  -2 -20 -11 375.867 289.261  18
  -2 -20 -11 167.496 211.322  26
  -2  20 -11 12.0663 93.6318  10
  -2 -20 -12 7802.31 1000.61  26
  -2  20 -12 7076.51 840.556  10
  -2 -20 -12 8120.80 980.501  18
  -2 -20 -13 1401.14 389.170  26
  -2  20 -13 1149.52 292.826  10
  -2 -20 -13 1055.93 335.792  18
  -2 -20 -14 44605.1 2592.47  18
  -2 -20 -14 40658.4 2573.26  26
  -2 -21  13 5773.65 749.503  35
   2 -21 -12 1208.66 399.756  26
  -2 -21  12 478.534 276.732  19
  -2 -21  12 686.720 272.413  35
  -2 -21  11 7922.75 973.066  35
   2 -21 -11 6111.43 863.669  26
  -2 -21  11 6670.34 911.606  19
   2 -21 -10 141.419 117.140  26
  -2 -21  10 18.2013 128.502  19
   2 -21  -9 227.762 173.095  29
   2 -21  -9 344.889 154.952  26
  -2 -21   9 435.863 255.412  19
  -2 -21   9 368.205 224.125  35
  -2 -21   8 226.730 125.214  35
   2 -21  -8-99.6760 135.133  26
   2 -21  -8 403.982 216.219  29
  -2 -21   8-4.91737 141.390  19
  -2 -21   7 13628.4 1442.56  19
   2 -21  -7 12469.7 1216.70  29
   2 -21  -7 9012.93 1183.72  26
  -2 -21   7 12718.1 1328.46  35
   2 -21  -6 28.1901 157.304  26
  -2 -21   6-118.619 204.529  18
  -2 -21   6 381.865 302.587  19
   2 -21  -6-44.8555 149.227  29
  -2 -21   6-231.595 287.366  35
   2 -21  -5 4270.26 665.013  29
   2 -21  -5 2862.34 671.261  26
  -2 -21   5 5102.84 866.719  19
  -2 -21   5 3656.43 718.461  18
  -2 -21   4 3269.79 670.158  18
   2 -21  -4 2457.12 647.240  26
  -2 -21   4 3599.49 738.145  19
   2 -21  -3 18628.1 1677.60  19
  -2 -21   3 19713.7 1852.00  19
  -2 -21   3 17012.1 1666.88  18
  -2 -21   2-217.547 266.014  18
  -2 -21   2-225.221 309.350  19
  -2 -21   1-174.003 327.760  18
  -2 -21   1 883.597 378.119  19
  -2 -21   0 1700.93 521.227  19
  -2 -21   0 2160.91 566.659  18
  -2 -21  -1 38794.7 2796.00  19
  -2 -21  -1 33759.5 2529.13  18
  -2 -21  -2 10249.8 1245.27  18
  -2 -21  -2 8070.24 1158.50  26
  -2 -21  -3 18623.8 1685.96  18
  -2 -21  -3 18523.4 1785.80  19
  -2 -21  -4 159.818 210.715  26
  -2 -21  -4 327.123 245.681  18
  -2 -21  -4 221.006 243.866  19
  -2 -21  -5 10989.9 1251.89  18
  -2 -21  -5 6942.39 1037.79  26
   2 -21   5 10376.0 1117.79  35
  -2 -21  -5 8493.32 1203.63  19
  -2  21  -5 9653.11 1038.74  10
  -2 -21  -6 14414.9 1537.42  26
   2 -21   6 19428.3 1565.46  35
  -2  21  -6 18424.0 1487.23  10
  -2 -21  -6 16284.6 1559.98  18
  -2 -21  -7 47539.9 3034.58  18
  -2  21  -7 52443.3 2888.52  10
   2 -21   7 54446.4 2963.37  35
  -2 -21  -8-255.432 319.328  26
  -2 -21  -8-322.530 119.558  18
  -2  21  -8-169.200 97.8120  10
  -2 -21  -9 143.956 111.234  18
  -2 -21  -9-163.471 265.734  26
  -2  21  -9-376.599 207.663  10
  -2 -21 -10 273.901 175.818  18
  -2 -21 -10 238.525 135.181  26
  -2  21 -10-175.647 157.021  10
  -2 -21 -11 10874.1 1106.06  18
  -2 -21 -11 9212.58 1057.08  26
  -2 -22  10 18203.8 1465.60  35
   2 -22  -9 753.270 309.698  26
  -2 -22   9 1535.91 408.543  19
  -2 -22   9 2055.78 454.938  35
   2 -22  -8 6508.75 908.431  26
  -2 -22   8 8576.78 1031.82  19
  -2 -22   8 8249.17 972.098  35
   2 -22  -7 7798.22 1023.70  26
  -2 -22   7 11608.1 1178.48  35
  -2 -22   7 11724.2 1242.16  19
   2 -22  -6 6170.27 864.859  19
  -2 -22   6 6880.34 904.750  35
  -2 -22   6 6296.38 909.986  19
   2 -22  -6 5399.23 839.877  26
  -2 -22   5 16803.6 1536.05  19
   2 -22  -5 13126.7 1299.13  19
  -2 -22   5 15065.8 1396.03  35
   2 -22  -4 1762.30 445.733  19
  -2 -22   4 1497.18 442.190  18
  -2 -22   4 2558.45 557.400  19
  -2 -22   4 1925.94 451.352  35
  -2 -22   3 1214.00 384.636  19
  -2 -22   3 1057.19 324.459  18
  -2 -22   2 8356.21 1105.49  19
  -2 -22   2 7762.86 1020.79  18
  -2 -22   1 10952.0 1226.25  18
  -2 -22   1 12153.3 1367.55  19
  -2 -22   0 12225.3 1343.55  19
  -2 -22   0 8888.69 1098.77  18
  -2 -22  -1 776.326 291.145  19
  -2 -22  -1 1238.05 363.542  18
  -2 -22  -2 2022.34 558.035  19
  -2 -22  -2 1531.95 430.067  18
  -2 -22  -3 10130.6 1158.53  18
  -2 -22  -3 11858.1 1340.19  19
  -2 -22  -4 44676.7 2788.15  18
  -2 -22  -4 49060.5 3017.33  19
   2 -22   4 47270.6 2680.04  35
  -2 -22  -5 14780.6 1420.26  18
  -2 -22  -5 17389.3 1607.83  19
  -2 -22  -5 12260.8 1344.07  26
   2 -22   5 17489.9 1389.07  35
  -2 -22  -6 5670.58 872.831  19
  -2 -22  -6 4120.95 728.379  26
  -2 -22  -6 5672.14 807.778  18
  -2 -22  -7 5938.95 832.237  18
  -2 -22  -7 7584.82 983.402  19
  -2 -22  -7 5877.01 840.425  26
  -2 -22  -8 13237.0 1305.20  26
  -2 -22  -8 17143.9 1504.87  19
  -2 -22  -8 14759.2 1331.53  18
  -2 -22  -9 1035.74 299.637  19
  -2 -23   6 800.371 274.866  35
  -2 -23   5-0.49644 88.9431  35
  -2 -23   5 602.574 304.453  19
  -2 -23   4 31290.8 2087.33  35
  -2 -23   4 31379.4 2178.33  19
  -2 -23   3 7255.95 921.629  19
  -2 -23   3 5632.10 795.061  18
  -2 -23   3 7493.82 900.617  35
  -2 -23   2 8435.24 1020.20  19
  -2 -23   2 9226.47 990.222  35
  -2 -23   2 6001.95 829.914  18
  -2 -23   1 238.058 176.144  19
  -2 -23   1-177.403 243.482  18
  -2 -23   0 99.8828 130.262  19
  -2 -23   0 155.348 115.937  18
  -2 -23  -1 8579.53 1042.43  19
  -2 -23  -1 7880.19 945.773  18
  -2 -23  -2 16965.8 1492.88  19
  -2 -23  -2 14166.0 1320.65  18
  -2 -23  -3 14357.3 1310.44  18
  -2 -23  -3 15496.9 1424.62  19
  -2 -23  -4 57.1123 119.517  19
  -2 -23  -5 4373.72 707.816  19
   3   0 -28-18.3568 122.813  13
  -3   0  28-244.453 160.363  23
   3   0 -27 26161.2 1913.53  13
  -3   0  27 26396.1 1880.51  23
   3   0 -26-82.9448 159.368  20
   3   0 -26-11.1028 133.254  13
  -3   0  26 265.971 256.951  23
  -3   0  25 414.868 262.182  23
   3   0 -25 566.639 284.303  13
   3   0 -25 558.571 268.701  20
   3   0 -24 154.957 178.250  13
  -3   0  24-253.901 214.619  23
   3   0 -24 193.817 182.441  20
   3   0 -23 36331.6 2433.36  20
   3   0 -22 156.003 144.335  20
   3   0 -21 7481.60 939.160  20
  -3   0  20-36.6711 304.296  31
   3   0 -20 100.109 116.551  20
  -3   0  19 5226.56 856.132  31
   3   0 -19 5818.16 762.503  20
  -3   0  18-167.978 252.895  31
   3   0 -18 196.763 128.603  20
  -3   0  17 4836.23 749.964  31
   3   0 -17 6466.73 742.676  20
   3   0 -16-65.0251 240.787   3
   3   0 -15 976.284 446.793   3
   3   0 -14-472.607 302.371   3
   3   0 -13 15516.2 1676.23   3
   3   0 -12-235.593 328.394   3
   3   0 -11 142462. 6862.31   3
   3   0 -10 222.762 184.634   3
   3   0  -9 6279.51 817.763   3
   3   0  -8-52.7012 130.191   3
  -3   0   8-36.0994 72.5683   1
   3   0  -7 38925.3 2287.55   3
  -3   0   7 40240.4 1919.92   1
  -3   0   6 59.6379 48.0704   1
   3   0  -6-16.9680 96.4913   3
  -3   0   5 142115. 5861.60   1
   3   0  -5 141968. 6044.89   3
  -3   0   4 202.352 61.1919   1
   3   0  -4 216.959 107.053   3
  -3   0   3 54135.3 2536.85   1
   3   0  -3 53444.1 2459.87   3
   3   0  -2 123.903 77.2854   3
  -3   0   2-17.0025 89.6467   1
   3   0  -1 13803.7 769.642   3
   3   0  -1 13559.9 858.391   2
   3   0   0 88.2933 47.3104   2
  -3   0  -1 55024.5 3227.45   4
   3   0   1 60598.5 2601.38   2
   3   0   2 45.9983 59.8908   2
  -3   0  -2 137.856 245.952   4
  -3   0  -3 658003. 24692.4   4
  -3   0  -3 627745. 23928.3   1
   3   0   3 599462. 23605.2   2
  -3   0  -4 253.005 218.886   4
   3   0   4 74.4327 47.3848   2
  -3   0  -4-5.31858 81.1952   1
  -3   0  -5 16882.6 1148.79   1
  -3   0  -5 16465.4 1557.79   4
  -3   0  -6 144.189 119.150   4
  -3   0  -6 12.0007 63.2806   1
  -3   0  -7 25044.4 1529.92   1
  -3   0  -7 24038.1 2059.71   4
  -3   0  -8 9.86067 73.1553   1
  -3   0  -8 253.694 275.452   4
  -3   0  -9 5683.44 979.810   4
  -3   0 -10 164.575 223.004   4
  -3   0 -11 201219. 9886.32   4
  -3   0 -12 206.194 243.876   4
  -3   0 -13 8424.76 1455.94   4
  -3   0 -14-85.9998 282.914   4
  -3   0 -15 27457.8 2910.24   4
  -3   0 -15 23639.0 1910.27  22
  -3   0 -15 27912.2 1885.67   8
  -3   0 -16 72.0307 178.679   8
  -3   0 -16 4.31572 114.498  20
  -3   0 -17 38534.4 2449.49   8
  -3   0 -17 34708.6 2233.30  14
  -3   0 -17 31316.3 2147.52  20
  -3   0 -18 97.0080 143.416   8
  -3   0 -18-58.4233 207.847  14
  -3   0 -18 355.839 236.586  20
  -3   0 -19 1063.22 361.017  20
  -3   0 -19 1384.08 394.016  14
  -3   0 -19 1289.89 426.262   8
  -3   0 -20-33.0561 181.901  14
  -3   0 -20-260.432 228.624   8
  -3   0 -20 23.7018 147.660  20
  -3   0 -21 73058.6 3867.81  14
  -3   0 -21 74342.0 3886.33  20
  -3   0 -21 64835.2 4013.18   8
  -3   0 -22-5.58520 126.389  20
  -3   0 -22-40.6305 119.459  14
  -3   0 -22 9.18630 175.192   8
  -3   0 -23 9186.89 1196.62   8
  -3   0 -23 13823.4 1271.31  20
  -3   0 -24-127.285 132.233  20
   3   0  24-167.258 201.045  17
  -3   0 -25 17635.8 1401.36  20
   3   0  25 19065.9 1575.56  17
  -3   0 -26-195.049 185.735  20
   3   0  26 133.372 131.152  17
   3   0  27 2218.09 423.595  17
  -3  -1  28 2006.95 426.185  23
   3  -1 -28 1605.35 395.824  13
   3   1 -28 1947.25 430.703  13
  -3   1  28 1755.72 396.289  23
   3  -1 -27-254.797 189.892  13
  -3   1  27 89.8821 117.532  23
  -3  -1  27 226.335 163.148  23
   3   1 -27 124.849 132.124  20
   3   1 -27 213.425 322.934  13
  -3  -1  26 11358.0 1198.82  23
   3   1 -26 10299.3 1173.81  13
  -3   1  26 11455.0 1171.40  23
   3  -1 -26 10001.6 1132.81  13
   3  -1 -26 10502.7 1116.96  20
   3   1 -26 10885.2 1119.98  20
  -3   1  25 2490.40 551.157  23
  -3  -1  25 2502.53 561.773  23
   3  -1 -25 2317.83 531.816  13
   3   1 -25 2617.67 566.639  13
   3  -1 -25 2048.72 501.446  20
   3   1 -25 2462.24 537.870  20
   3  -1 -24 15349.4 1431.99  20
   3  -1 -24 13692.1 1413.58  13
  -3   1  24 15442.0 1466.29  23
   3   1 -24 15948.0 1447.72  20
   3  -1 -23-30.5881 146.372  13
   3   1 -23-223.983 211.508  20
   3  -1 -23 61.4567 157.484  20
  -3   1  23-17.9526 140.031  23
  -3   1  22 466.224 236.267  23
  -3  -1  22 19.4588 236.102  31
   3  -1 -22 613.940 276.523  20
   3   1 -22 816.886 347.515  20
   3  -1 -21 17761.4 1488.18  20
   3   1 -21 17749.5 1480.71  20
   3  -1 -20 14512.1 1307.43  20
   3   1 -20 14548.0 1309.13  20
  -3  -1  19 11240.2 1301.75  31
   3   1 -19 16022.7 1324.50  20
  -3   1  19 9276.83 1211.02  31
   3  -1 -19 16461.2 1343.40  20
   3  -1 -18 2253.02 447.815  20
   3   1 -18 1913.02 396.064  20
  -3  -1  18 1193.67 367.755  31
  -3   1  18 1706.49 482.469  31
  -3  -1  17 14636.9 1421.82  31
   3   1 -17 18081.8 1362.26  20
  -3   1  17 14898.7 1458.37  31
   3   1 -16 513.756 351.980   3
   3  -1 -16 562.729 328.601   2
   3  -1 -16 1000.17 482.914   3
   3  -1 -15 647.023 388.842   3
   3   1 -15 553.160 364.959   3
   3  -1 -14 20803.2 2047.90   3
   3   1 -14 21975.1 2126.91   3
   3   1 -13 35017.5 2737.98   3
   3  -1 -13 37857.7 2784.99   3
   3  -1 -12 34924.1 2567.81   3
   3   1 -12 35065.0 2599.59   3
   3  -1 -11 41787.9 2756.17   3
   3   1 -11 40130.7 2755.14   3
   3  -1 -10 73952.0 3951.82   3
   3   1 -10 70641.0 3953.71   3
   3  -1  -9 38007.4 2381.05   3
   3   1  -9 36260.8 2402.48   3
   3   1  -8 126238. 5983.37   3
  -3   1   8 130122. 5403.97   1
   3  -1  -8 125843. 5912.26   3
  -3  -1   8 134313. 5326.69   1
  -3  -1   7 173.689 84.0934   1
   3   1  -7 159.143 101.540   3
   3  -1  -7 88.9837 124.300   3
   3  -1  -6 34086.8 1982.95   3
   3   1  -6 35357.6 2061.81   3
  -3  -1   6 36264.0 1764.44   1
   3  -1  -5 38600.4 2068.44   3
  -3  -1   5 40416.4 1957.39   1
   3   1  -5 40679.1 2167.67   3
   3  -1  -4 165950. 6930.80   2
   3  -1  -4 167453. 6824.75   3
  -3  -1   4 162696. 6804.77   1
   3   1  -4 172987. 6963.76   3
  -3  -1   3 94797.9 4058.73   1
   3  -1  -3 94774.7 3925.85   3
   3   1  -3 90222.1 4062.86   3
   3  -1  -3 93865.0 4094.47   2
   3  -1  -2 127327. 4907.01   3
  -3  -1   2 122148. 5168.87   1
   3  -1  -2 119302. 5136.37   2
   3   1  -2 117378. 5092.05   3
   3  -1  -1 23749.5 1050.75   3
   3  -1  -1 23027.8 1300.77   2
   3   1   0 581902. 22193.9   2
   3  -1   0 574320. 22294.3   2
  -3  -1  -1 223332. 9961.57   4
   3  -1   1 229387. 9211.56   2
   3   1   1 235587. 9055.45   2
  -3  -1  -2 15979.0 1459.46   4
  -3   1  -2 16018.7 1391.68   4
   3  -1   2 15752.6 995.464   2
   3   1   2 17071.4 858.020   2
   3   1   3 10642.8 596.356   2
  -3   1  -3 10692.2 850.558   1
   3  -1   3 10163.6 758.020   2
  -3   1  -3 10991.6 1130.63   4
  -3  -1  -3 10033.8 827.887   1
  -3  -1  -3 10047.6 1160.63   4
   3  -1   4 15775.5 1012.59   2
  -3  -1  -4 14853.6 1104.65   1
  -3   1  -4 16249.4 1109.73   1
  -3   1  -4 16189.5 1433.38   4
  -3  -1  -4 15794.8 1491.22   4
  -3  -1  -5 4686.46 560.357   1
  -3  -1  -5 5355.24 875.188   4
  -3   1  -5 4756.37 544.280   1
  -3   1  -5 4362.36 756.038   4
   3  -1   5 4888.60 493.143   2
   3  -1   5 4738.34 405.556   5
  -3  -1  -6 9644.87 1225.15   4
  -3   1  -6 10537.9 873.839   1
  -3  -1  -6 10978.1 893.168   1
  -3   1  -6 9927.80 1183.13   4
  -3   1  -7 6396.87 959.576   4
  -3  -1  -7 6605.73 1027.20   4
  -3   1  -7 6751.69 673.726   1
  -3   1  -8 5060.69 580.474   1
  -3  -1  -8 5731.10 978.667   4
  -3   1  -8 4470.92 850.958   4
  -3  -1  -9 12508.4 1569.23   4
  -3   1  -9 14271.2 1599.46   4
  -3   1 -10 10018.2 1365.12   4
  -3  -1 -10 9031.66 1365.87   4
  -3  -1 -11 496.940 364.532   4
  -3   1 -11 351.256 328.921   4
  -3   1 -12 62550.4 4241.25   4
  -3  -1 -12 56352.6 4234.68   4
  -3  -1 -13 12036.6 1812.40   4
  -3   1 -13 14024.7 1841.66   4
  -3   1 -14 19130.3 2247.22   4
  -3  -1 -14 17111.5 2242.64   4
  -3  -1 -15 314.847 137.420   8
  -3   1 -15 305.622 183.093   8
  -3   1 -15-115.328 320.287  22
  -3  -1 -15 318.570 198.645   4
  -3   1 -16 25.3260 165.971   8
  -3  -1 -16-120.759 195.652  13
  -3  -1 -16 293.915 165.632  14
  -3   1 -16-143.998 110.723  22
  -3  -1 -16 272.876 228.352   8
  -3  -1 -16 22.7584 81.3023  20
  -3  -1 -17 1009.09 282.109  13
  -3   1 -17 2224.43 570.656   8
  -3  -1 -17 2261.05 486.197  14
  -3   1 -17 1930.00 531.006  22
  -3  -1 -17 2233.86 491.882   8
  -3  -1 -17 1727.19 392.529  20
  -3   1 -17 1769.16 422.355  20
  -3  -1 -18 19406.4 1577.41  14
  -3  -1 -18 20348.9 1579.32  13
  -3  -1 -18 18761.6 1526.28  20
  -3   1 -18 17868.3 1539.80  20
  -3   1 -18 21026.9 1740.59   8
  -3  -1 -18 20224.0 1736.03   8
  -3   1 -19 388.566 281.709   8
  -3  -1 -19 180.904 103.073  13
  -3  -1 -19 64.7170 141.914  20
  -3   1 -19 334.209 248.601  20
  -3  -1 -19 348.017 237.153   8
  -3  -1 -19 56.8915 206.644  14
  -3   1 -19 559.065 284.639  14
  -3  -1 -20 52249.9 3469.15   8
  -3  -1 -20 60996.4 3393.53  14
  -3   1 -20 56356.1 3333.28  20
  -3   1 -20 60643.6 3363.76  14
  -3  -1 -20 61480.0 3356.93  20
  -3  -1 -20 60424.0 3367.18  13
  -3   1 -20 59293.0 3576.61   8
  -3  -1 -21 6638.37 897.490  14
  -3  -1 -21 5875.14 955.001   8
  -3  -1 -21 7219.03 910.220  20
  -3   1 -21 7349.37 907.340  14
  -3  -1 -21 7483.80 927.193  13
  -3   1 -21 5932.73 932.205   8
  -3   1 -21 7353.88 938.971  20
  -3  -1 -22 39757.3 3014.26   8
  -3   1 -22 44785.4 3093.19   8
  -3  -1 -22 54425.2 3017.31  14
  -3  -1 -22 56466.6 3033.69  20
  -3   1 -22 48943.1 2957.06  20
   3   1  23 3448.07 676.492  17
  -3   1 -23 2492.08 597.140   8
  -3  -1 -23 3942.01 631.675  20
  -3   1 -23 2783.36 559.089  20
  -3  -1 -24 12377.0 1138.23  20
  -3   1 -24 8798.41 1140.81   8
   3   1  24 12191.9 1256.27  17
  -3   1 -24 12152.8 1159.34  20
   3   1  25 192.688 175.905  17
  -3  -1 -25-24.4119 85.3618  20
  -3   1 -25 268.310 217.323  20
   3  -1  25 118.242 100.731  17
   3   1  26 377.369 133.652  17
   3  -1  26 229.999 235.056  17
  -3  -1 -26 120.300 102.383   7
  -3  -1 -26 152.253 103.220  20
  -3   1 -26 255.814 166.545  20
   3   1  27 207.030 123.153  17
  -3  -2  28 3079.56 523.015  23
  -3   2  28 2482.58 444.665  23
   3  -2 -28 2492.66 475.867  13
   3   2 -28 2747.46 493.344  13
   3   2 -28 3062.56 508.102  20
   3  -2 -27 8353.75 975.238  13
   3   2 -27 8204.29 959.926  13
  -3   2  27 8742.72 953.297  23
   3   2 -27 8718.81 940.201  20
  -3  -2  27 9290.89 1011.90  23
   3  -2 -26-160.783 172.373  13
   3   2 -26 83.5536 211.341  13
   3   2 -26 62.9938 117.969  20
  -3   2  26 217.956 165.419  23
  -3  -2  26 295.759 109.977  23
   3  -2 -25 2840.25 588.386  13
  -3   2  25 3539.42 642.078  23
   3  -2 -25 2125.03 484.361  20
   3   2 -25 2871.11 578.513  20
   3  -2 -24 1055.32 377.935  13
  -3   2  24 1649.80 466.666  23
   3  -2 -24 1502.34 413.955  20
   3   2 -24 1230.87 435.767  20
  -3  -2  23 11825.1 1500.20  31
   3  -2 -23 17130.3 1589.32  13
  -3   2  23 17865.8 1586.19  23
   3  -2 -23 18220.2 1569.95  20
   3   2 -23 19313.5 1594.83  20
  -3   2  23 18331.1 1527.74  17
   3  -2 -22 16741.1 1536.41  13
  -3   2  22 15053.3 1375.36  17
  -3   2  22 17837.5 1558.06  23
   3  -2 -22 17516.1 1508.55  20
   3   2 -22 16132.1 1448.40  20
  -3  -2  21 64.2548 174.590  31
   3  -2 -21 79.5175 161.851  20
   3   2 -21-160.766 222.175  20
  -3   2  21-119.985 105.660  17
  -3  -2  20 15631.9 1678.64  31
  -3   2  20 22430.4 1745.41  23
   3  -2 -20 22959.2 1721.01  20
   3   2 -20 21535.8 1672.97  20
  -3   2  20 22926.3 1699.90  17
  -3  -2  19 16762.3 1661.68  31
   3   2 -19 20071.4 1581.14  20
  -3   2  19 21967.2 1617.16  17
   3  -2 -19 22834.6 1663.84  20
  -3  -2  18 19304.8 1765.63  31
   3   2 -18 24535.4 1718.92  20
   3  -2 -18 26885.5 1778.65  20
  -3   2  18 24740.0 1711.33  17
  -3  -2  17 17470.1 1537.04  31
  -3   2  17 16456.9 1316.92  17
   3  -2 -17 20268.5 1438.63  20
   3   2 -17 16416.2 1322.73  20
   3   2 -16 47875.4 3695.76   3
   3  -2 -16 54258.6 3271.74   2
   3  -2 -16 47086.3 3650.60   3
   3   2 -15 342.231 336.950   3
   3  -2 -15 185.589 222.837   3
   3  -2 -15 54.1215 221.022   2
   3   2 -14 9466.23 1373.27   3
   3  -2 -14 9891.67 1136.04   2
   3  -2 -14 10346.0 1371.97   3
   3   2 -13 45262.2 3242.15   3
   3  -2 -13 44808.1 3166.11   3
   3  -2 -13 47722.7 2872.57   2
   3  -2 -12 30505.6 2117.26   2
   3  -2 -12 31905.6 2415.03   3
   3   2 -12 31012.9 2445.15   3
   3   2 -11 5450.43 898.131   3
   3  -2 -11 6452.27 809.055   2
   3  -2 -11 5880.10 895.145   3
   3  -2 -10 11098.3 1071.94   2
   3   2 -10 10872.4 1223.84   3
   3  -2 -10 11422.6 1203.66   3
   3  -2  -9 9159.14 917.218   2
   3  -2  -9 8978.02 997.487   3
   3   2  -9 8648.99 1029.99   3
   3  -2  -8 925.081 324.510   3
   3   2  -8 986.583 318.142   3
   3  -2  -8 993.270 285.481   2
   3  -2  -7 39314.7 2261.87   3
   3  -2  -7 38707.2 2218.11   2
   3   2  -7 41364.6 2394.49   3
   3   2  -6 68785.0 3324.42   3
   3  -2  -6 63448.5 3159.66   2
   3  -2  -6 61675.0 3106.76   3
   3  -2  -5 4513.90 507.780   3
   3  -2  -5 4828.53 564.105   2
   3   2  -5 4421.70 577.349   3
  -3  -2   4 384370. 14794.1   1
   3  -2  -4 374727. 14747.7   3
   3   2  -4 369040. 14986.6   3
   3  -2  -4 380152. 14934.1   2
   3  -2  -3 56951.6 2678.28   2
   3  -2  -3 55853.5 2431.34   3
  -3  -2   3 55258.5 2600.46   1
   3   2  -3 51584.4 2664.62   3
  -3  -2   2 412.452 138.841   1
   3  -2  -2 291.913 130.926   2
   3  -2  -1 7350.41 647.073   2
  -3  -2   0 844467. 34630.7   4
   3  -2   0 903681. 33967.8   2
  -3  -2  -1 55606.0 3314.18   4
   3  -2   1 60426.4 2783.36   2
  -3  -2  -2 166674. 7589.10   4
   3  -2   2 163005. 6843.50   2
   3   2   2 165565. 6432.00   2
  -3   2  -3 63634.3 3281.53   4
   3   2   3 54382.3 2246.53   2
   3  -2   3 63646.1 2811.59   2
  -3  -2  -3 67282.8 3532.82   4
   3  -2   4 35943.2 1956.84   2
  -3  -2  -4 37885.8 2570.87   4
  -3   2  -4 34407.9 2317.99   4
  -3  -2  -5 941.959 405.519   4
  -3   2  -5 308.222 175.262   4
   3  -2   5 518.722 160.166   2
   3  -2   5 959.660 202.738   5
  -3   2  -5 711.576 238.025   1
   3  -2   6 3268.32 388.182   5
  -3   2  -6 2808.07 577.803   4
  -3   2  -6 3514.15 479.568   1
  -3  -2  -6 3340.44 713.262   4
  -3  -2  -7 124821. 6730.14   4
  -3   2  -7 134482. 5765.97   1
  -3   2  -7 137168. 6518.86   4
  -3  -2  -8 7687.47 1190.50   4
  -3   2  -8 8512.29 778.124   1
  -3   2  -8 9095.90 1179.98   4
  -3  -2  -9 57804.8 4060.34   4
  -3   2  -9 67815.1 3969.96   4
  -3   2 -10 13461.6 1554.88   4
  -3  -2 -10 12321.0 1663.77   4
  -3  -2 -11 24329.5 2526.55   4
  -3   2 -11 26404.2 2372.01   4
  -3   2 -12 17121.0 1924.84   4
  -3  -2 -12 15556.2 2052.73   4
  -3  -2 -13 5887.84 1290.27   4
  -3  -2 -14 3.04933 299.145   4
  -3  -2 -15 9598.19 1014.61   8
  -3   2 -15 9679.21 1013.25   8
  -3   2 -15 9373.12 1136.14  22
  -3  -2 -15 9616.97 968.314  14
  -3  -2 -16 481.869 229.224   8
  -3   2 -16-91.1198 191.295  22
  -3  -2 -16 213.546 127.873  14
  -3  -2 -16 204.087 139.929  20
  -3   2 -16 229.248 179.538   8
  -3  -2 -16 611.479 267.376  13
  -3   2 -17 20257.1 1669.63   8
  -3  -2 -17 19308.5 1526.16  13
  -3  -2 -17 19354.7 1481.16  20
  -3  -2 -17 18956.0 1642.98   8
  -3   2 -17 17404.0 1706.61  22
  -3  -2 -17 19564.2 1564.11  14
  -3  -2 -18 12370.1 1335.58   8
  -3   2 -18 14961.2 1409.61   8
  -3  -2 -18 13329.8 1277.14  14
  -3   2 -18 11428.1 1217.31  20
  -3  -2 -18 14705.7 1267.57  20
  -3  -2 -18 13702.2 1269.53  13
  -3   2 -18 12005.5 1422.06  22
  -3  -2 -19 1677.02 415.530  13
  -3  -2 -19 1843.38 478.483  14
  -3  -2 -19 1105.25 356.183   8
  -3   2 -19 1444.59 416.977   8
  -3  -2 -19 1672.38 401.724  20
  -3   2 -19 1268.96 394.108  20
  -3  -2 -20 27269.5 1964.71  14
  -3  -2 -20 21347.2 1961.49   8
  -3   2 -20 25482.0 2044.56   8
  -3  -2 -20 27291.9 1962.09  13
  -3   2 -20 21159.9 1804.22  20
  -3   2 -20 23765.8 1833.77  14
  -3  -2 -20 28174.8 1917.16  20
  -3  -2 -21 20991.2 1997.39   8
  -3   2 -21 28357.7 2000.48  14
  -3  -2 -21 27881.4 2039.67  13
  -3   2 -21 28489.3 2202.13   8
  -3  -2 -21 27884.9 2027.54  14
  -3  -2 -21 31575.5 2057.47  20
  -3   2 -21 25796.3 2004.01  20
  -3  -2 -22 4883.32 738.378  14
  -3  -2 -22 5458.74 761.953  20
  -3   2 -22 5273.26 793.092  20
  -3  -2 -22 4739.85 758.020  13
  -3   2 -22 5064.40 870.224   8
   3   2  23 762.393 369.361  17
  -3   2 -23 1009.89 394.056   8
  -3  -2 -23 337.193 181.771  20
  -3   2 -23 520.150 232.437  20
  -3  -2 -23 591.299 285.160  13
   3   2  24 16435.1 1520.43  17
  -3  -2 -24 19461.4 1449.31  20
  -3   2 -24 16722.5 1433.78  20
  -3   2 -24 14018.4 1469.25   8
  -3   2 -25 10044.3 1179.41   8
   3   2  25 13043.5 1272.87  17
  -3   2 -25 14665.1 1234.35  20
   3  -2  25 13944.2 1287.22  17
   3   2  26 5554.96 751.838  17
  -3   2 -26 5648.66 686.812  20
   3  -2  26 5877.87 749.132  17
   3  -3 -28 434.075 156.041  13
  -3  -3  28 412.521 185.858  23
   3   3 -28 455.854 178.313  13
   3   3 -28 319.713 127.186  20
   3   3 -27 143.660 129.681  20
   3  -3 -27 129.825 128.719  13
   3   3 -27 245.114 152.726  13
  -3   3  27-150.986 138.632  23
   3  -3 -26 9123.96 1069.00  13
  -3   3  26 11663.0 1140.35  23
  -3  -3  26 10965.5 1171.08  23
   3   3 -26 10569.0 1085.39  20
  -3   3  25 23765.5 1762.19  17
  -3   3  25 21923.7 1745.52  23
   3   3 -25 23282.8 1764.56  20
   3  -3 -25 19978.1 1740.01  13
  -3   3  24 888.481 336.543  23
   3  -3 -24 918.062 372.074  13
   3   3 -24 832.464 319.496  20
  -3   3  24 1152.60 363.571  17
   3   3 -24 1176.10 342.438  22
  -3  -3  24 904.746 383.245  31
  -3   3  23 136.895 200.249  17
  -3  -3  23 32.3846 204.795  31
   3  -3 -23 164.558 201.137  13
   3  -3 -23-57.6345 126.022  20
  -3   3  23 18.1147 142.044  23
   3   3 -23 200.852 180.476  20
   3   3 -23 389.970 270.962  22
  -3   3  22-74.3383 155.663  17
  -3  -3  22 161.112 153.557  31
   3   3 -22-174.306 225.707  22
  -3   3  22 139.574 185.255  23
   3  -3 -22 33.2119 131.807  13
   3  -3 -22 177.286 202.775  20
   3   3 -22 28.0469 119.293  20
  -3   3  21 35406.9 2318.53  17
  -3   3  21 35910.6 2373.16  23
   3  -3 -21 34921.0 2383.99  13
   3  -3 -21 36061.7 2346.62  20
   3   3 -21 33172.7 2273.46  20
  -3  -3  21 26997.3 2377.01  31
   3  -3 -20 595.299 276.387  13
  -3   3  20 905.899 341.340  23
   3  -3 -20 493.600 256.230  20
  -3   3  20 332.159 177.787  17
   3   3 -20 157.307 117.284  20
   3  -3 -19 376.810 205.500  20
   3   3 -19 8.70874 103.031  20
  -3  -3  19 139.663 180.188  31
  -3   3  19 229.984 172.547  17
  -3   3  19 348.969 206.904  23
  -3  -3  18 22503.4 1865.98  31
  -3   3  18 25110.3 1822.95  23
   3  -3 -18 27589.5 1822.47  20
   3   3 -18 23572.1 1714.23  20
  -3   3  18 24294.1 1744.34  17
  -3   3  17 4348.11 711.354  17
  -3  -3  17 2847.22 565.935  31
  -3   3  17 3309.03 562.895  23
   3  -3 -17 3705.85 564.067  20
   3   3 -17 2801.94 507.268  20
  -3  -3  16 67297.8 3651.08  31
   3   3 -16 67145.8 4630.77   3
   3  -3 -16 71246.6 3487.26  20
   3  -3 -15 5463.20 850.950   2
   3   3 -15 4921.59 1024.65   3
   3   3 -14 24859.2 2339.58   3
   3  -3 -14 24628.9 1941.22   2
   3   3 -13 4513.70 897.166   3
   3  -3 -13 3228.60 713.779   3
   3  -3 -13 3836.33 674.007   2
   3  -3 -12 3820.87 659.518   2
   3   3 -12 3795.91 789.373   3
   3  -3 -12 3210.47 689.617   3
   3  -3 -11 91129.2 4464.92   2
   3  -3 -11 85064.1 4673.86   3
   3   3 -11 88915.9 4870.24   3
   3   3 -10 322.183 216.593   3
   3  -3 -10 504.946 259.647   3
   3  -3 -10 250.238 166.252   2
   3   3  -9 215.994 116.389   3
   3  -3  -9-10.7376 125.482   2
   3  -3  -9 56.3312 130.424   3
   3   3  -8 4767.75 738.835   3
   3  -3  -8 5455.10 680.954   2
   3  -3  -8 5849.17 743.488   3
   3   3  -7 3037.01 535.136   3
   3  -3  -7 2651.24 458.165   3
   3  -3  -7 2629.87 456.591   2
   3  -3  -6 6428.30 701.846   2
   3   3  -6 6560.00 787.710   3
   3  -3  -6 6019.73 662.715   3
   3   3  -5 16870.3 1317.10   3
   3  -3  -5 18902.6 1283.97   2
   3   3  -4 1139.43 297.653   3
   3  -3  -4 1032.00 247.360   2
   3  -3  -3 4945.58 566.250   2
   3  -3  -2 141215. 6020.03   2
   3  -3  -1 59524.0 2878.55   2
  -3  -3   0 43166.9 2700.42   4
   3  -3   0 43395.6 2257.42   2
   3  -3   1 2534.15 396.150   2
  -3  -3  -1 2639.89 566.073   4
  -3  -3  -2 23559.9 1850.51   4
   3  -3   2 20823.5 1395.51   2
  -3   3  -3 7577.87 467.244   3
   3  -3   3 7470.32 758.983   2
  -3  -3  -3 8337.51 1063.66   4
  -3   3  -4 80661.4 4306.16   4
  -3   3  -4 89247.4 3637.20   3
  -3  -3  -4 85130.8 4730.65   4
   3  -3   4 84697.5 4055.95   2
  -3  -3  -5 1271.31 429.408   4
  -3   3  -5 1870.37 467.278   4
   3  -3   5 1498.68 344.825   2
  -3   3  -5 1866.50 273.495   3
  -3   3  -6 30144.3 2109.41   4
   3  -3   6 28132.7 1646.14   5
  -3   3  -6 28094.4 1604.34   3
  -3  -3  -6 27587.8 2318.23   4
  -3   3  -7 16036.9 1491.58   4
  -3  -3  -7 13676.6 1622.91   4
  -3   3  -7 15876.3 1163.36   3
  -3   3  -7 16127.7 1172.47   1
  -3   3  -8 2600.53 413.066   1
  -3   3  -8 2191.71 542.100   4
  -3  -3  -8 2525.77 715.239   4
  -3  -3  -9 1439.95 606.871   4
  -3   3  -9 1074.49 419.759   4
  -3   3 -10 244189. 10580.2   4
  -3  -3 -10 211635. 11002.2   4
  -3  -3 -11 17.2356 286.740   4
  -3  -3 -12 5919.06 1247.61   4
  -3  -3 -13 47712.9 4051.91   4
  -3   3 -14 2968.89 522.093   8
  -3  -3 -14 3495.86 1005.40   4
  -3  -3 -15 4321.39 632.886  14
  -3   3 -15 4906.66 701.766   8
  -3  -3 -15 4004.00 661.520   8
  -3  -3 -15 4159.34 604.431  13
  -3   3 -15 3748.48 672.881  22
  -3   3 -15 4095.59 682.162  32
  -3  -3 -16 1577.77 389.303   8
  -3  -3 -16 1730.84 406.963  14
  -3  -3 -16 1858.81 396.851  13
  -3   3 -16 1639.24 419.660   8
  -3   3 -16 1493.02 448.592  22
  -3  -3 -17 7992.48 921.190  13
  -3   3 -17 7234.86 1023.31  22
  -3  -3 -17 7213.68 890.732  14
  -3  -3 -17 5716.45 865.195   8
  -3   3 -17 7781.48 972.509   8
  -3  -3 -18 15480.9 1534.90   8
  -3  -3 -18 16336.0 1466.91  14
  -3  -3 -18 17260.4 1488.21  13
  -3  -3 -18 17776.9 1413.51  20
  -3   3 -18 16017.6 1658.09  22
  -3   3 -18 18320.8 1614.56   8
  -3  -3 -19 15400.7 1606.96   8
  -3   3 -19 22301.9 1833.03   8
  -3  -3 -19 21364.0 1703.19  13
  -3   3 -19 19707.6 1878.63  22
  -3  -3 -19 24132.5 1678.61  20
  -3   3 -19 15436.2 1529.33  20
  -3  -3 -19 21330.2 1698.24  14
  -3  -3 -20 859.749 321.226   8
  -3  -3 -20 1382.47 383.449  14
  -3   3 -20 1705.98 490.018   8
  -3  -3 -20 1262.33 346.645  20
  -3  -3 -20 585.534 227.502  13
  -3   3 -20 1084.18 362.232  20
  -3  -3 -21 4620.66 735.427  13
  -3   3 -21 2875.59 662.534   8
  -3  -3 -21 3006.61 608.489  14
  -3   3 -21 3811.83 633.874  14
  -3  -3 -21 3735.02 610.920  20
  -3   3 -21 2103.86 517.874  20
   3   3  22 2289.23 572.887  17
  -3  -3 -22 1912.08 452.162  13
  -3  -3 -22 1916.06 453.477  14
  -3   3 -22 2082.58 523.882   8
  -3  -3 -22 2564.80 485.557  20
  -3   3 -22 2441.09 541.896  20
  -3   3 -23 18962.3 1625.52  20
   3   3  23 21520.7 1794.25  17
  -3   3 -23 21006.3 1801.89   8
  -3   3 -24 22604.0 1915.72   8
  -3   3 -24 26837.5 1897.01  20
   3   3  24 26920.7 2017.64  17
   3  -3  25 1280.12 360.889  17
   3   3  25 1368.06 393.429  17
  -3   3 -25 1426.50 374.833  20
  -3   3 -25 939.224 353.930   8
   3  -3  26 11.7886 136.193  17
   3   3  26 279.055 137.140  17
  -3   3 -26 53.4200 109.300  20
   3  -4 -28 6825.15 803.824  13
   3   4 -28 7314.90 829.717  13
  -3  -4  28 7475.27 835.655  23
   3   4 -28 7018.08 756.923  20
   3  -4 -27 261.633 168.680  13
   3   4 -27 38.5049 218.152  13
  -3  -4  27 265.763 221.759  23
   3   4 -27-343.801 209.898  20
   3  -4 -26 867.888 306.527  13
   3   4 -26 983.064 330.515  22
  -3   4  26 1470.00 363.589  17
   3   4 -26 1263.67 363.332  20
  -3   4  25 9578.15 1060.85  17
  -3   4  25 10614.5 1102.81  23
   3  -4 -25 9229.56 1082.93  13
   3   4 -25 9806.66 1150.33  22
   3   4 -25 10212.3 1072.76  20
  -3  -4  25 6009.30 995.858  31
  -3  -4  24 9022.48 1273.67  31
   3  -4 -24 12863.7 1338.71  13
  -3   4  24 14868.6 1373.37  23
   3   4 -24 15850.0 1525.95  22
   3   4 -24 14111.0 1325.67  20
  -3   4  24 14361.8 1359.87  17
  -3   4  23 6343.45 884.020  17
  -3   4  23 7270.57 941.783  23
  -3  -4  23 4532.26 865.326  31
   3   4 -23 6646.56 980.640  22
   3   4 -23 6442.71 878.826  20
   3  -4 -23 7166.76 957.421  13
   3  -4 -22 29703.5 2205.78  13
  -3   4  22 34613.9 2261.51  17
  -3   4  22 33391.5 2246.77  23
   3   4 -22 29777.6 2126.80  20
  -3   4  21 3082.82 569.983  23
  -3   4  21 3035.20 612.798  17
   3  -4 -21 2688.48 555.677  20
   3  -4 -21 2535.58 541.250  13
  -3  -4  21 1834.35 533.799  31
   3   4 -21 2676.09 541.079  20
  -3   4  20 375.563 237.937  17
  -3   4  20 267.509 211.364  23
   3  -4 -20 128.159 156.007  13
   3  -4 -20 86.4455 127.563  20
   3   4 -20 71.3345 111.040  20
  -3  -4  20 180.468 211.676  31
  -3   4  19 1746.49 417.175  17
  -3  -4  19 1695.17 471.506  31
   3  -4 -19 1582.25 404.498  13
  -3   4  19 2078.47 455.652  23
   3  -4 -19 2126.74 473.945  20
   3   4 -19 1266.37 362.199  20
   3   4 -18 12297.9 1179.41  20
  -3  -4  18 13715.7 1389.34  31
  -3   4  18 15427.9 1326.08  23
   3  -4 -18 13183.4 1249.56  13
   3  -4 -18 14822.3 1275.15  20
  -3   4  18 13582.1 1246.57  17
  -3  -4  17 39223.7 2513.71  31
  -3   4  17 41763.1 2399.96  23
   3  -4 -17 40001.4 2326.07  20
   3   4 -17 32745.9 2176.45  20
   3  -4 -17 38098.4 2331.53  13
  -3   4  17 35553.1 2264.16  17
  -3   4  16 573.756 220.658  17
  -3  -4  16 258.321 129.946  31
  -3   4  16 304.273 172.337  23
   3  -4 -16 37.1010 121.786  13
   3  -4 -16 547.168 202.122  20
   3   4 -15 32069.5 2895.05   3
   3  -4 -15 36313.5 2517.48   2
   3  -4 -14 2502.08 562.567   2
   3   4 -14 2436.08 698.035   3
   3  -4 -13 7564.59 976.012   2
   3   4 -13 7244.71 1182.03   3
   3  -4 -12 31115.9 2161.14   2
   3   4 -12 30246.2 2496.29   3
   3  -4 -11 2804.78 538.295   2
   3   4 -11 3511.08 743.687   3
   3  -4 -10 47411.1 2765.32   2
   3   4 -10 46683.5 3072.22   3
   3   4  -9 19890.9 1738.06   3
   3  -4  -9 20971.5 1562.23   2
   3   4  -8 83265.0 4440.06   3
   3  -4  -8 87573.9 4205.18   2
   3   4  -7 55437.3 3131.00   3
   3  -4  -7 52627.6 2871.84   2
   3   4  -6 28398.8 1964.94   3
   3  -4  -6 27817.0 1779.09   2
   3  -4  -5 138467. 6041.04   2
   3   4  -5 135487. 6222.51   3
   3  -4  -4 111694. 5037.04   2
   3  -4  -3 50281.8 2628.82   2
   3  -4  -2 9997.11 885.800   2
   3  -4  -1 28622.1 1745.75   2
  -3  -4   0 95219.8 4506.49   4
   3  -4   0 99309.6 4022.92   2
   3  -4   1 2337.57 430.457   2
  -3  -4  -1 2697.65 616.038   4
  -3  -4  -2 93546.5 5030.13   4
   3  -4   2 98566.2 4539.16   2
   3  -4   3 12851.5 1123.83   2
  -3  -4  -3 13762.1 1445.92   4
   3  -4   4 48254.1 2705.00   2
  -3  -4  -4 50389.4 3263.00   4
   3  -4   5 10546.0 1025.85   2
  -3   4  -5 10747.8 1112.53   4
  -3  -4  -5 10256.9 1328.65   4
   3  -4   6 485.352 202.785   5
  -3   4  -6 538.373 257.668   4
  -3  -4  -6 160.360 187.607   4
   3  -4   7 43231.9 2347.57   5
  -3   4  -7 41033.6 2637.49   4
  -3  -4  -7 37296.4 3015.06   4
  -3   4  -8 3506.79 677.145   4
  -3  -4  -8 2291.15 674.213   4
  -3   4  -8 2624.77 435.759   1
  -3  -4  -9 49444.5 3717.15   4
  -3  -4 -10 95505.6 5901.57   4
  -3  -4 -11 2438.49 794.767   4
  -3  -4 -12 9351.33 1635.34   4
  -3  -4 -13 13038.0 2021.51   4
  -3  -4 -14 16755.7 1446.07   8
  -3   4 -14 18814.7 1479.14   8
  -3  -4 -14 21057.1 1500.52  14
  -3  -4 -14 20127.6 2601.00   4
  -3   4 -14 17169.6 1555.96  22
  -3   4 -14 19798.6 1598.28  32
  -3   4 -15 258.438 211.496  32
  -3  -4 -15 7.28374 131.398  14
  -3  -4 -15-39.4694 175.791  13
  -3   4 -15 175.709 216.024  22
[truncated: 6,689,211 more chars]
