# Supplementary material for: Rhodapentalenes: Pincer Complexes with Internal Aromaticity
Source: iScience. 2019 Aug 22;19:1214–24. doi: 10.1016/j.isci.2019.08.027 (PMC6831826; doi:10.1016/j.isci.2019.08.027)
Supplement: Data S2. Cartesian Coordinate, Related to Figure 3 and Scheme 3 [file mmc3.zip]

Archive with 1 entries (1 files):
- Data S2. Cartesian coordinate, Related to Figure 3, Scheme 3.xyz
