# Supplementary material for: Rhodapentalenes: Pincer Complexes with Internal Aromaticity
Source: iScience. 2019 Aug 22;19:1214–24. doi: 10.1016/j.isci.2019.08.027 (PMC6831826; doi:10.1016/j.isci.2019.08.027)
Supplement: Data S2. Cartesian Coordinate, Related to Figure 3 and Scheme 3 [file mmc3.zip › Data S2. Cartesian coordinate, Related to Figure 3, Scheme 3.xyz]

23
2' E = -411.496845 a.u.
Rh                 0.18008300   -0.00000200    0.00004300
P                  0.41577700    2.31897700    0.00036300
P                  0.41558900   -2.31899800    0.00045000
Cl                 2.70594400   -0.00009100    0.00009000
C                 -0.16312800    0.00009600    2.03428800
H                  0.55628500    0.00003900    2.85681300
C                 -1.51544000    0.00006000    2.35725300
C                 -2.41148500    0.00009500    1.26196100
H                 -3.49305400    0.00011000    1.39911700
C                 -1.51406600   -0.00002100   -2.35807700
C                 -1.82080000    0.00006600   -0.00047500
C                 -0.16192100   -0.00004200   -2.03436900
H                  0.55803300   -0.00012000   -2.85640700
C                 -2.41070600    0.00006400   -1.26331000
H                  1.13057200    2.88383900   -1.08917000
H                  1.13060400    2.88336900    1.09011400
H                 -0.73154900    3.16755800    0.00056500
H                  1.13011400   -2.88346800    1.09036100
H                 -0.73180800   -3.16748200    0.00038100
H                  1.13059200   -2.88390200   -1.08892300
H                 -1.88788500   -0.00005200   -3.38067100
H                 -3.49220000    0.00008300   -1.40112500
H                 -1.88972400    0.00005200    3.37967000
26
2-1 E = -450.8249633 a.u.
Rh                 0.35793000   -0.03462400   -0.00000400
P                  0.53091100   -0.18205900   -2.31852100
P                  0.53095800   -0.18181900    2.31852300
Cl                 2.25914100   -1.69911400    0.00007400
C                  1.43531700    1.72632300   -0.00012600
H                  2.51733000    1.87898100   -0.00010500
C                  0.62261000    2.85500400   -0.00010300
C                 -0.77162200    2.61378500   -0.00008700
H                 -1.49883200    3.42607400   -0.00010000
C                 -2.48802300   -0.71217400    0.00004300
C                 -1.15247200    1.27214700   -0.00005900
C                 -1.24116200   -1.33563400    0.00008000
H                 -1.22850400   -2.42963000    0.00014600
C                 -2.42426900    0.70764000   -0.00004500
H                  0.33923600   -1.46747000   -2.89223200
H                  1.78851300    0.15871900   -2.88402900
H                 -0.32604300    0.58612500   -3.16273800
H                  1.78856000    0.15905200    2.88397400
H                 -0.32600300    0.58642000    3.16268100
H                  0.33933400   -1.46718100    2.89236000
H                 -3.32649800    1.32166600   -0.00006000
H                  1.00774300    3.87347000   -0.00012300
C                 -3.81639800   -1.43583300    0.00009600
H                 -4.41437800   -1.17757600    0.88066000
H                 -4.41439900   -1.17766500   -0.88047900
H                 -3.67021700   -2.51735600    0.00014900
26
2-1' E = -450.781413 a.u.
Rh                 0.24066100   -0.14655900   -0.00000100
P                  0.77082500    0.10937900   -2.24653300
P                  0.77081100    0.10942800    2.24651700
Cl                 1.98763400   -1.98744800    0.00002500
C                  1.47903700    1.62348000   -0.00000500
H                  2.56570400    1.69133900   -0.00000300
C                  0.69746100    2.72928000   -0.00002800
C                 -0.75081400    2.54208000   -0.00002900
H                 -1.42402800    3.39909700   -0.00003600
C                 -2.59918200   -0.77690400    0.00002200
C                 -1.18816100    1.26578200   -0.00000800
C                 -1.27699300   -1.37334900    0.00006500
H                 -1.26263400   -2.46906900    0.00013300
C                 -2.61109500    0.74514300    0.00002600
H                  0.33853300   -0.87631600   -3.18439900
H                  2.15859400    0.11521800   -2.52755500
H                  0.33377800    1.28994000   -2.90813300
H                  2.15858000    0.11525000    2.52753800
H                  0.33377800    1.29002000    2.90806900
H                  0.33850000   -0.87622700    3.18441700
H                 -3.15876500    1.11555000   -0.87595300
H                  1.10692800    3.73979500   -0.00004400
C                 -3.70697200   -1.55230900   -0.00009400
H                 -3.15870100    1.11553100    0.87605300
H                 -3.62370800   -2.63353900    0.00001400
H                 -4.71031400   -1.13611900    0.00007800
33 
2-2 E = -642.5872019 a.u.
Rh                 0.22610600   -0.57680500    0.00002000
P                  0.22421200   -0.79046400   -2.31726700
P                  0.22441400   -0.79028100    2.31732300
Cl                 1.56433600   -2.72218600    0.00003400
C                  1.80732300    0.73295700   -0.00012800
C                  1.38657300    2.09009000   -0.00006100
C                  0.01584000    2.33240200   -0.00001500
C                 -2.65293900   -0.32867000    0.00012100
C                 -0.79082300    1.17827000    0.00001100
C                 -1.71715300   -1.34304800    0.00012900
H                 -2.05736900   -2.38111000    0.00014700
C                 -2.16212000    1.02582500    0.00003400
H                 -0.15219000   -2.06512400   -2.81573800
H                  1.44718000   -0.60626100   -3.02217400
H                 -0.62353100    0.03933600   -3.11035400
H                  1.44742500   -0.60594700    3.02212000
H                 -0.62332100    0.03952600    3.11041100
H                 -0.15186700   -2.06492900    2.81591700
C                 -4.12239500   -0.26105400    0.00016100
C                 -3.34263300    1.97426500    0.00002500
H                 -3.34530500    2.63362600    0.87713300
C                 -4.52435800    1.02228800    0.00003100
H                 -3.34528400    2.63360300   -0.87710100
H                 -5.55143000    1.36570500   -0.00022600
H                 -4.77324100   -1.12645600   -0.00054300
C                  2.58342900    3.00961400   -0.00022400
H                 -0.40275600    3.33871900   -0.00004600
C                  3.25825400    0.74777600    0.00002900
C                  3.72190500    2.02427000   -0.00031000
H                  3.86820800   -0.14652100    0.00021000
H                  4.76350000    2.32457600   -0.00039500
H                  2.61824500    3.66792500   -0.87810700
H                  2.61841700    3.66798500    0.87760500
33
2-2' E = -642.5461948 a.u.
Rh                 0.11826500   -0.60595500    0.00001800
P                  0.56213600   -0.59282200   -2.28913700
P                  0.56207000   -0.59276700    2.28918200
Cl                 1.14869900   -2.91568400    0.00001600
C                  1.84520600    0.64122700    0.00005500
C                  1.43607800    2.07573500   -0.00003200
C                  0.00884700    2.33260700   -0.00002600
C                 -2.73115600   -0.27507200   -0.00002500
C                 -0.78543000    1.23766700   -0.00001600
C                 -1.74122000   -1.30845600   -0.00000200
H                 -2.09920600   -2.34331200   -0.00003600
C                 -2.23988000    1.12271200   -0.00002200
H                 -0.27740100   -1.30927300   -3.19381800
H                  1.82151700   -1.14165300   -2.63209700
H                  0.61166900    0.66207900   -2.95872700
H                  1.82138900   -1.14170600    2.63219800
H                  0.61170700    0.66216300    2.95870900
H                 -0.27756100   -1.30909000    3.19387900
C                 -4.09762700   -0.28220700   -0.00006800
C                 -3.30973500    1.95466800   -0.00002800
C                 -4.58026100    1.13663500   -0.00002900
H                 -5.21944500    1.33572000    0.87349800
H                 -4.74218800   -1.15221400    0.00003000
C                  2.53428200    2.87277300    0.00007900
H                 -0.38200300    3.34901100   -0.00001400
C                  3.19425800    0.59419000   -0.00012000
C                  3.76154600    1.99868100   -0.00002300
H                  3.81170200   -0.29584500   -0.00022600
H                  4.39997000    2.18414500    0.87634000
H                 -5.21947400    1.33574900   -0.87352700
H                 -3.30317900    3.03604100   -0.00008700
H                  4.39992200    2.18426200   -0.87639500
H                  2.56025200    3.95539500    0.00007200
26
2-PH3+ E = -418.951558133 a.u.
 Rh                -0.56857900   -0.06302000    0.00001400
 Cl                -2.01375800   -2.08930600    0.00022000
 C                  1.28079900   -1.00211200    0.00045300
 H                  1.52528100   -2.06625000    0.00061600
 C                  2.30170200   -0.06714100    0.00037100
 C                  1.95662200    1.33387000   -0.00000400
 H                  2.70272600    2.12803000   -0.00004100
 C                  0.60023500    1.56134800   -0.00028000
 C                 -1.99376900    1.38057100   -0.00069100
 H                 -3.07877300    1.25540000   -0.00114900
 P                  4.03382000   -0.58928900    0.00028000
 H                  4.80760300   -0.17284000   -1.11512900
 H                  4.80964900   -0.16602400    1.11167600
 H                  4.10282000   -1.99893400    0.00440100
 P                 -0.79815700   -0.29729100    2.33167000
 H                 -2.13350500   -0.27815100    2.80547600
 H                 -0.33354800   -1.52433500    2.86930800
 H                 -0.18656300    0.63090200    3.22443300
 P                 -0.79727600   -0.29858300   -2.33150300
 H                 -0.33351700   -1.52641700   -2.86804500
 H                 -2.13232600   -0.27846400   -2.80612000
 H                 -0.18430700    0.62847100   -3.22451700
 C                 -0.09487600    2.79600200   -0.00067800
 H                  0.41633100    3.75754900   -0.00102200
 C                 -1.48681000    2.69216100   -0.00081600
 H                 -2.12111900    3.57439400   -0.00110000
23
Os-1 E =-393.1372968 a.u.
P                  0.80507900    2.15391900    0.00004300
P                 -1.40675400   -1.94179400   -0.00004100
Cl                -2.58005000    1.04898900    0.00001900
C                  0.16081900   -0.26040800   -2.00390700
H                 -0.56145300   -0.42226300   -2.81859200
C                  1.50396600   -0.50331500   -2.34318100
C                  2.39515600   -0.64259400   -1.26439400
H                  3.45557600   -0.86215800   -1.40121000
C                  1.50394400   -0.50341600    2.34317400
C                  1.78846000   -0.52433100   -0.00000300
C                  0.16080100   -0.26049900    2.00390000
H                 -0.56147700   -0.42237500    2.81857500
C                  2.39514500   -0.64264700    1.26438600
H                 -0.00994100    3.32812700    0.00005900
H                  1.67900300    2.49275700   -1.08261200
H                 -2.31055800   -2.20112600   -1.08046700
H                 -0.76566800   -3.22828800   -0.00004400
H                 -2.31059000   -2.20114400    1.08035200
H                  1.84313100   -0.64726800    3.37131600
H                  3.45556300   -0.86222000    1.40120100
H                  1.84316000   -0.64711600   -3.37132800
H                  1.67898900    2.49272200    1.08272100
Os                -0.18420400    0.02880200   -0.00000200
24
Os-2 E =-491.4858423 a.u.
P                  0.14277100   -2.36395700   -0.00009900
P                  0.14288100    2.36395000    0.00009300
C                 -0.14053700    0.00010500   -2.01945000
H                  0.53723600    0.00012300   -2.87649600
C                 -1.50395800    0.00013700   -2.34029500
C                 -2.41326400    0.00010600   -1.26183000
H                 -3.49214900    0.00012800   -1.41925400
C                 -1.50364000   -0.00009700    2.34046900
C                 -1.81581500    0.00003000    0.00010700
C                 -0.14027200   -0.00009700    2.01945200
H                  0.53763900   -0.00013500    2.87638600
C                 -2.41309400   -0.00003400    1.26211400
H                 -0.55439900   -2.97111700    1.08470100
H                  1.31016800   -3.18226700   -0.00004400
H                 -0.55428300   -2.97110200   -1.08498300
H                  1.31030900    3.18221900    0.00022200
H                 -0.55413000    2.97120400   -1.08475900
H                 -0.55427700    2.97108000    1.08491900
H                 -1.86245000   -0.00013700    3.36851200
H                 -3.49195700   -0.00003100    1.41968800
H                 -1.86288500    0.00018200   -3.36829600
Os                 0.31594200    0.00000000   -0.00004100
C                  2.23120400   -0.00005100   -0.00007700
O                  3.39138200   -0.00008200   -0.00003800
23
Ru-1 E =-395.942135 a.u.
P                 -0.65117900   -2.23234900   -0.00608500
P                  1.26370600    2.01391700    0.00470300
Cl                 2.71168700   -0.88223400   -0.00204100
C                 -0.11913800    0.20489600   -2.01687400
H                  0.60318600    0.32128600   -2.83793700
C                 -1.45648100    0.46498300   -2.34572600
C                 -2.34628900    0.60723800   -1.26132500
H                 -3.40371000    0.84499900   -1.40312500
C                 -1.45562000    0.45106200    2.34879300
C                 -1.75326400    0.47232400    0.00162400
C                 -0.11830800    0.19325500    2.01770700
H                  0.60452700    0.30485300    2.83897300
C                 -2.34582200    0.59967500    1.26568100
H                  0.22681500   -3.36082800   -0.00914700
H                 -1.50484500   -2.64273100   -1.08168800
H                  2.14308900    2.35432400   -1.07122200
H                  0.51881300    3.24414100    0.00744000
H                  2.14336600    2.34994100    1.08182200
H                 -1.80588300    0.58547200    3.37557000
H                 -3.40319600    0.83654000    1.40930900
H                 -1.80722900    0.60589000   -3.37147600
Ru                 0.21529200   -0.05639900   -0.00022000
H                 -1.50484400   -2.64847400    1.06731200
24
Ru-2 E =-494.2739434 a.u.
P                  0.17209000   -2.35307500   -0.00030600
P                  0.17193300    2.35303500    0.00026800
C                 -0.04633300    0.00023900   -2.03402400
H                  0.63143400    0.00029300   -2.89216400
C                 -1.40737500    0.00029200   -2.34716200
C                 -2.31073000    0.00014900   -1.26106600
H                 -3.39115600    0.00017900   -1.41486700
C                 -1.40737800   -0.00041300    2.34716100
C                 -1.71552900    0.00003200   -0.00000100
C                 -0.04632700   -0.00035800    2.03401300
H                  0.63143000   -0.00061600    2.89216400
C                 -2.31073100   -0.00017000    1.26107200
H                 -0.53248800   -2.95843400    1.08136000
H                  1.31729500   -3.20477800   -0.00027600
H                 -0.53227800   -2.95825700   -1.08220700
H                  1.31707600    3.20482100   -0.00003900
H                 -0.53291700    2.95832700   -1.08126000
H                 -0.53225700    2.95815800    1.08231900
H                 -1.77797400   -0.00063400    3.37191200
H                 -3.39115700   -0.00022600    1.41487600
H                 -1.77798100    0.00039500   -3.37191100
C                  2.33028200    0.00009200    0.00001700
O                  3.48263200    0.00015500   -0.00001100
Ru                 0.38714300    0.00002200    0.00001600
25
7' E = -450.287143 a.u.
Rh                -0.40053400    0.00002900   -0.03744300
P                 -0.49410600   -2.29267200    0.07535300
P                 -0.49391500    2.29266300    0.07708000
Cl                -2.91544300    0.00035200   -0.66284500
C                 -0.53110400   -0.00079500    2.09437300
H                 -1.40772800   -0.00100200    2.74764400
C                  0.71144800   -0.00111300    2.64694400
C                  1.85016400   -0.00085400    1.73416700
H                  2.87130300   -0.00109300    2.12090600
C                  1.73969100    0.00066800   -2.02754900
C                  1.57060500   -0.00023100    0.40678000
C                  0.38686700    0.00067300   -1.98208100
H                 -0.17155000    0.00099800   -2.92277400
C                  2.48378100    0.00029000   -0.75965500
H                 -0.47679200   -3.08724200   -1.11441600
H                 -1.64375400   -2.86868000    0.68803700
H                  0.51768000   -2.99516700    0.79916700
H                 -1.64343400    2.86830400    0.69034900
H                  0.51801600    2.99452700    0.80130500
H                 -0.47668800    3.08814700   -1.11207900
H                  2.31546800    0.00094500   -2.95749600
H                  0.89416100   -0.00157800    3.72580200
C                  3.83847400    0.00035800   -0.69032400
H                  4.44338500    0.00070700   -1.59191300
H                  4.36726400   -0.00000900    0.25632800
30
7-1 E = -565.828916 a.u.
Rh                 0.32079000   -0.50405100    0.02178900
P                  0.20549800   -0.42479300    2.31505900
P                  0.26716000   -0.66163400   -2.27437300
Cl                -0.06812200   -3.06514700    0.06764600
C                 -1.68794200    0.21039400   -0.00871200
C                 -1.69440900    1.58784800   -0.05105300
C                 -0.41750300    2.28258900   -0.06321100
H                 -0.36445300    3.37209800   -0.09670600
C                  2.98811000    0.68692000   -0.01480900
C                  0.68752400    1.49516800   -0.03330700
C                  2.41122300   -0.53611600    0.01919000
H                  3.04817200   -1.42469100    0.03795200
C                  2.11858000    1.87191200   -0.04094600
H                  1.36515800   -0.65543200    3.12111500
H                 -0.67275200   -1.34690700    2.95449500
H                 -0.23900800    0.77990000    2.93882000
H                 -0.81738600   -1.36630700   -2.87215200
H                  0.20638300    0.53111300   -3.05944800
H                  1.33783600   -1.30631300   -2.96602900
H                  4.06985300    0.84541100   -0.01954900
C                  2.59645500    3.14163100   -0.06740000
H                  3.66464600    3.33506700   -0.07144300
H                  1.94061900    4.00479100   -0.08535700
C                 -3.13067400   -0.23921800   -0.01052500
C                 -3.07506300    2.08995800   -0.08000100
C                 -3.93245300    1.04535400   -0.05732400
H                 -3.36707200   -0.84409400    0.87658100
H                 -3.34788200   -0.89542100   -0.86556000
H                 -5.01522700    1.10028700   -0.06978500
H                 -3.35932600    3.13807700   -0.11513100
30
7-1' E = -565.832978 a.u.
Rh                -0.35225500   -0.47187100   -0.00001600
P                 -0.26303900   -0.59491700   -2.29925000
P                 -0.26307000   -0.59497500    2.29922000
Cl                -0.20627900   -3.05137500    0.00000000
C                  1.71050900    0.04899300   -0.00005800
C                  1.83204000    1.54088900    0.00004200
C                  0.58391600    2.28089400    0.00002600
H                  0.58375300    3.37131700    0.00001700
C                 -2.92751700    0.92417300    0.00001000
C                 -0.55471700    1.54531900    0.00000800
C                 -2.45133000   -0.34126800    0.00000400
H                 -3.16014600   -1.17408800    0.00000800
C                 -1.96141700    2.03079600    0.00000800
H                 -1.37351800   -1.11981600   -3.02960500
H                  0.76525200   -1.40184400   -2.86340300
H                 -0.05806100    0.58974400   -3.07403600
H                  0.76538700   -1.40167100    2.86340200
H                 -0.05841900    0.58970400    3.07406600
H                 -1.37346100   -1.12017500    3.02948700
H                 -3.99173700    1.17487200    0.00002000
C                 -2.32504000    3.33500900    0.00003900
H                 -3.37223600    3.62206600    0.00007100
H                 -1.59672400    4.13796400    0.00003400
C                  2.96702100   -0.44907000    0.00007600
C                  3.13846600    1.91501200   -0.00005800
C                  3.99271200    0.67083500    0.00004800
H                  3.53469800    2.92474800    0.00009100
H                  3.24389500   -1.49781300    0.00001700
H                  4.65668400    0.62568500   -0.87856600
H                  4.65662000    0.62576000    0.87871500
